# Supplementary material for: Identification of Novel Factors Involved in Modulating Motility of Salmonella enterica Serotype Typhimurium
Source: PLoS One. 2014 Nov 4;9(11):e111513. doi: 10.1371/journal.pone.0111513 (PMC4219756; doi:10.1371/journal.pone.0111513)
Supplement: Table S1 — Swimming and swarming motility scores from high-throughput screening. (XLS) [file pone.0111513.s003.xls]

## Sheet: Sheet1
STM	Gene	Function	Swimming score			Swarming score
			Mean	SD		Mean	SD
STM0014		putative transcriptional regulator, LysR family	5.33	0.58		3.8	1.1
STM0015		putative bacteriophage protein	3.5	1		5	0
STM0017		putative protein	4.33	0.58		3.6	1.52
STM0018		putative exochitinase	4.5	0.58		3.33	1.15
STM0020		putative cytoplasmic protein	3.33	2.08		4.4	1.14
STM0021	bcfA	fimbrial subunit	5	0.58		5.2	0.45
STM0022	bcfB	fimbrial chaparone	4.67	0.58		3.4	1.14
STM0023	bcfC	fimbrial usher	3	1		3	1.22
STM0024	bcfD	fimbrial subunit	2.67	1.53		3	1.87
STM0025	bcfE	fimbrial subunit	4.33	0.58		2	1.87
STM0026	bcfF	fimbrial subunit	7	0		6.2	0.45
STM0027	bcfG	fimbrial chaparone	4	1		2.8	1.3
STM0028	bcfH	putative thiol-disulfide isomerase	3.67	1.15		2.8	1.64
STM0029		putative transcription regulator	3.5	0.58		4.33	0.58
STM0030		putative transcriptional regulator, LysR family	3.67	1.53		4.4	1.14
STM0031		putative transcription regulator	2	0		2.33	2.31
STM0032		putative arylsulfatase	5.75	2.06		6	1
STM0034		putative outer membrane or exported protein	2.33	1.53		2.8	1.92
STM0037		putative cytoplasmic protein	2.25	0.5		2	0
STM0038		putative arylsulfatase	3	1.41		2	0
STM0041		putative glycosyl hydrolase	5	0		4	0
STM0042		putative sodium galactoside symporter	4.25	0.5		4	0.82
STM0050		putative nitrite reductase	4.5	0.58		3.5	0.58
STM0056		putative oxalacetate decarboxylase, subunit gamma	2.25	0.96		1	0
STM0058	citC2	putative citrate lyase synthetase (citrate (pro-3S)-lyase ligase	3.25	1.89		1.67	0.58
STM0062	citX2	putative cytoplasmic protein	4.5	0.58		5	0
STM0065		putative viral protein	3	1.15		4.33	0.58
STM0076	fixB	putative electron transfer flavoprotein, carnitine metabolism	3.67	0.58		2.8	1.3
STM0081		putative secreted protein	3.5	0.58		5	0
STM0082		putative secreted protein	4	0		4	1
STM0083		putative inner membrane protein	4	0		4.67	0.58
STM0084		putative sulfatase	3.25	0.5		3.67	0.58
STM0098		putative secreted protein	2.5	0.58		5.67	0.58
STM0099		putative inner membrane protein	4.5	0.58		4.67	0.58
STM0100		putative cytoplasmic protein	5.6	0.89		4.5	1.05
STM0143	hofB	putative integral membrane protein involved in biogenesis of fimbriae (type IV pilin), protein transport, DNA uptake	4	0		3	1.22
STM0159		putative restriction endonuclease	2.5	0.58		4	1.73
STM0161	kdgT	2-keto-3-deoxygluconate permease	4	1.41		4.33	1.15
STM0162		putative inner membrane protein	2.25	1.26		2.33	0.58
STM0163		pyridoxine phosphate biosynthetic protein	2	2.16		1	1
STM0164		putative transcriptional regulator (LysR family)	4.86	0.38		5	0
STM0174	stiH	putative fimbriae	5	0		3.8	0.84
STM0175	stiC	putativie fimbrial usher	5.43	0.98		5.43	0.53
STM0176	stiB	putative fimbrial chaparone	4	0		1.8	1.3
STM0177	stiA	putative fimbrial subunit	5.33	0.58		4.8	1.64
STM0195	stfA	putative fimbrial subunit	4	1		2.6	1.82
STM0196	stfC	putative fimbrial outer membrane usher	3.33	1.53		2.8	1.1
STM0197	stfD	putative periplasmic fimbrial chaperone	2.67	0.58		2.4	0.89
STM0198	stfE	putaive minor fimbrial subunit	2.67	1.53		2.2	0.45
STM0199	stfF	putative minor fimbrial subunit	3.67	0.58		1.8	1.1
STM0200	stfG	putative minor fimbrial subunit; putative adhesin	4	1		1.6	1.34
STM0201		putative outer membrane protein	4	0.82		4.33	0.58
STM0212		putative inner membrane protein	1.75	0.5		3	0
STM0233		putative endochitinase	2	0.82		5	1.73
STM0237	rof	modulator of Rho-dependent transcription termination	5	0		5	0
STM0261	gloB	hydroxyacylglutathione hydrolase	5	0		3.75	0.5
STM0266		putative cytoplasmic protein	6.25	0.96		4.75	2.63
STM0267		putative cytoplasmic protein	5	0.82		4	2.45
STM0268		putative cytoplasmic protein	3	0		3	0
STM0269		putative cytoplasmic protein	4.5	0.58		3.25	1.71
STM0270		putative cytoplasmic protein	4.25	0.96		2.75	1.26
STM0271		putative cytoplasmic protein	5	0.82		4.25	0.96
STM0272		putative ATPase with chaperone activity; homologue of Yersinia clpB	5.5	0.58		5.75	1.5
STM0273		putative cytoplasmic protein	2.75	0.96		4	1
STM0274	sciI	putative cytoplasmic protein	5	1.22		3.5	1.22
STM0275		putative cytoplasmic protein	2.5	0.58		3.33	1.53
STM0277	sciL	putative cytoplasmic protein	5.4	1.52		3.5	1.64
STM0278		putative periplasmic protein	4.86	0.38		5.29	0.49
STM0279		putative cytoplasmic protein	4.25	0.96		4.5	1.29
STM0280		putative outer membrane lipoprotein	3.5	1.29		1.75	0.5
STM0281		putative cytoplasmic protein	4.5	2.65		3.75	0.5
STM0282		putative outer membrane protein, OmpA family	4.5	1.29		3.5	1.29
STM0283		putative inner membrane protein	2.75	1.71		3	1.73
STM0284		putative shiga-like toxin A subunit	5.33	1.15		1.6	1.52
STM0285		putative inner membrane protein	2.5	1		2.33	0.58
STM0286		putative cytoplasmic protein	4.57	0.53		5.14	0.69
STM0287		putative periplasmic protein	4.86	1.21		4.57	0.79
STM0288		putative cytoplasmic protein	2	0.82		4.33	1.53
STM0289		putative cytoplasmic protein	1	0.82		1.67	1.15
STM0290		putative cytoplasmic protein	2.5	0.58		2.33	1.15
STM0292	rhs2	putative RHS-family protein	3.6	0.89		3.33	1.37
STM0293		putative cytoplasmic protein	2.5	1.91		1.67	1.15
STM0294		putative cytoplasmic protein	3.75	0.5		4.67	1.15
STM0295		putative cytoplasmic protein	1	0.82		1.33	0.58
STM0296		putative cytoplasmic protein	3	1.41		3.67	0.58
STM0298		putative integrase core domain	2.75	0.5		5	0
STM0299	safA	putative outer membrane protein	4.67	1.53		3.4	1.34
STM0300	safB	putative fimbriae assembly chaparone	2.75	0.96		2	1.15
STM0301	safC	putative fimbriae usher	3.5	1.29		2.75	1.71
STM0302	safD	putative fimbriae subunit	5.5	1.73		2.25	1.26
STM0303	ybeJ	putative xylanase/chitin deacetylase	5.75	1.5		6	1.41
STM0304	sinR	transcriptional regulator	4.33	1.15		3	1
STM0305		putative cytoplasmic protein	3	0.82		4.67	0.58
STM0306		homologue of sapA	3.25	1.5		3.67	1.15
STM0307		homology to Shigella VirG protein	3	0.82		5.33	1.53
STM0314		pseudogene; frameshift relative to E. coli probable peptide chain release factor (GB:AAC73340.1)	2.5	0.58		3.67	1.15
STM0319	crl	transcriptional regulator of cryptic csgA gene for curli surface fibers	3.33	1.53		3	1.22
STM0328		putative permease	1.5	0.58		2.67	1.53
STM0329		putative 3-isopropylmalate isomerase (dehydratase), subunit with LeuD	2.5	0.58		2.67	2.52
STM0330		putative 3-isopropylmalate isomerase (dehydratase), subunit with LeuC	3.25	1.5		4.67	0.58
STM0333		putative transcriptional regulator, LysR family	5.14	0.69		5.2	0.45
STM0335		putative outer membrane protein	3	1		1.4	1.14
STM0336	stbE	putative fimbriae; chaparone	2.67	0.58		3.8	2.17
STM0337	stbD	putative fimbriae; usher	2	1		1.6	1.14
STM0338	stbC	putative fimbriae; usher	3.67	1.15		2	1
STM0339	stbB	putative fimbriae; chaparone	4.71	0.49		5	0
STM0340	stbA	putative fimbriae; major subunit	3.67	1.15		2	1
STM0341		putative inner membrane protein	3.6	1.14		3.33	1.03
STM0342		putative periplasmic protein	5	0		2.6	1.34
STM0343		putative Diguanylate cyclase/phosphodiesterase domain 1	1.25	0.5		0.33	0.58
STM0344		putative response regulator	3.33	0.58		2	0.71
STM0345		putative inner membrane protein	3.33	1.53		2.4	1.95
STM0346		putative outer membrane protein; homologue of ail and ompX	2.4	1.14		3	0.63
STM0347		putative response regulator	2.25	0.5		2	0
STM0348		putative inner membrane protein	2.5	1.29		1.33	1.15
STM0353		putative cation transport ATPase	3.25	2.22		2	2
STM0354		putative transcriptional regulator	2.25	1.5		2	2
STM0358	res	DNA restriction (DNA helicase	2	0.82		5.67	1.15
STM0359		putative cytoplasmic protein	3	1.41		2.67	1.53
STM0362		putative cytoplasmic protein	2.25	1.5		1	1.73
STM0363		putative transcription regulator, AraC family	0	0		0	0
STM0364	foxA	ferrioxamine receptor	2.25	0.5		2.33	0.58
STM0366	yahO	putative periplasmic protein	2	0		2	1
STM0374	yaiV	putative inner membrane protein	2.25	0.5		2.67	0.58
STM0381		putative inner membrane protein	1.75	0.5		1.67	0.58
STM0385	yaiC	putative diguanylate cyclase/phosphodiesterase domain 1	2	0.82		3	1
STM0387	yaiI	putative cytoplasmic protein	5.75	0.5		6	0
STM0390	aroM	protein of aro operon, regulated by aroR	3	2.45		2.67	1.15
STM0398	phoR	sensory kinase in two-component regulatory system with PhoB, regulates pho regulon	2.25	0.5		3.33	1.53
STM0409		hypothetical protein	4.5	0.58		4.25	0.96
STM0410		putative regulatory protein	5	2.16		3.25	1.71
STM0430	phnR	2-aminoethylphosphonate transport, repressor	4.86	0.38		3.8	1.1
STM0437		putative periplasmic protein	3	1.73		2.8	1.79
STM0438		putative TPR repeat protein	3	1		2.6	1.52
STM0468	ylaB	putative diguanylate cyclase/phosphodiesterase domain 2	3.75	0.96		3.33	1.53
STM0469	rpmE2	putative 50S ribosomal protein L31 (second copy)	5	0		5	0
STM0470	rpmJ2	putative 50S ribosomal protein L36 (second copy)	5.5	0.71		5	0
STM0473	hha	hemolysin expression modulating protein (involved in environmental regulation of virulence factors)	3	0		2	0.82
STM0474	ybaJ	putative cytoplasmic protein	5	0		5	0
STM0480	ybaM	putative inner membrane protein	4.33	0.58		5	0
STM0497		putative periplasmic protein	2.33	0.58		1.8	1.1
STM0510	sfbA	putative ABC-type transport system ATPase component/cell division protein	2.25	1.89		1	1.73
STM0511	sfbB	putative ABC-type transport system ATPase component/cell division protein	2.25	0.96		3	1.73
STM0518	gip	glyoxylate -induced protein	4.33	1.15		3	1.87
STM0519	glxR	tartronic semialdehyde reductase	5.33	1.15		1.8	1.3
STM0520		putative permease	1.5	0.58		1.33	1.53
STM0521	ybbV	putative cytoplasmic protein	2.8	1.3		3.17	1.17
STM0522	allP	putative NCS1 family, allantoin transport protein	5	0.71		5	1.26
STM0530	ylbE	putative cytoplasmic protein	2	0		3	1.73
STM0543	fimA	major type 1 subunit fimbrin (pilin)	5	0		3.25	1.26
STM0544	fimI	fimbrial protein internal segment	5.67	1.15		5	0.82
STM0545	fimC	periplasmic chaperone, required for type 1 fimbriae	5.33	0.58		5	0
STM0546	fimD	outer membrane usher protein	5	0		4.25	0.5
STM0547	fimH	minor fimbrial subunit	4.86	0.38		4.4	0.89
STM0548	fimF	putative fimbrial protein	5	0		3.75	1.26
STM0549	fimZ	fimbrial protein Z, putative transcriptional regulator (LuxR/UhpA family)	6.2	0.84		6.33	0.82
STM0550	fimY	putative regulatory protein	4.67	0.58		3.5	1.29
STM0551		putative Diguanylate cyclase/phosphodiesterase domain 0	1	1		1	0.82
STM0552	fimW	putative fimbrial protein	5	0		3	0.82
STM0554		homology to integrase protein of phage	2	0		2	1.73
STM0555		pseudogene; frameshift relative to E. coli IS3 putative transposase (GB:AAC75150.1)	2.75	0.96		3.67	1.15
STM0557		putative inner membrane protein	8	0		6.25	0.5
STM0558	yfdH	putative glycosyltransferase	3.5	1.29		3.5	1
STM0567		putative ATPase involved in DNA repair	2.25	0.5		2.33	2.08
STM0570	apeE	outer membrane N-acetyl phenylalanine beta-naphthyl ester-cleaving esterase	4.25	0.96		2.67	2.52
STM0572		putative phosphosugar isomerases	2.5	0.58		2.67	0.58
STM0573		putative inner membrane protein	6	0		6.33	0.82
STM0580		putative regulatory protein	2	0		3	1
STM0584	entD	enterochelin synthetase, component D (phoshpantetheinyltransferase)	4	2.65		2	0.82
STM0589	fepE	ferric enterobactin (enterochelin) transporter	2	0		2.33	0.58
STM0606	ybdO	putative transcriptional regulator, LysR family	4.67	0.52		4.57	0.79
STM0610		putative component of anaerobic dehydrogenases	2.67	2.08		2.25	0.96
STM0612		putative hydrogenase protein	2	0		3	2
STM0626	dpiA	response regulator in two-component regulatory system with DpiB, transcriptional regulation of cit operon (citrate fermentation) genes and of plasmid inheritance genes (OmpR family)	5.17	0.41		4.57	0.53
STM0628	pagP	PhoPQ-activated gene	1.75	0.5		2.67	0.58
STM0629	cspE	RNA chaperone, negative regulator of cspA transcription	3.67	0.58		4.33	0.58
STM0634	ybeF	putative transcriptional regulator, LysR family	5.33	0.58		3.75	0.96
STM0644	cobD	putative aminotransferase in cobalamin synthesis	2	1.63		2.33	0.58
STM0649.S		putative hydrolase N-terminus	3.75	2.06		2.25	0.5
STM0651		putative permease	3.75	1.5		1.5	1
STM0652		putative sigma-54 dependent transcriptional regulator	3.5	1		3.25	0.5
STM0658	ybeV	putative molecular chaperone, DnaJ family	2.5	0.58		2.67	1.15
STM0660		putative cytoplasmic protein	1	0.82		1.67	0.58
STM0669	phoL	putative phosphate starvation-inducible protein, ATP-binding	4.67	0.52		5	0
STM0672		putative inner membrane protein	1.75	0.96		3.33	1.53
STM0691		putative periplasmic protein	3.75	1.26		5	1
STM0692		putative transcriptional regulator, LysR family	3	1.41		6.33	1.15
STM0693	fur	transcriptional repressor of iron-responsive genes (Fur family) (ferric uptake regulator)	0.25	0.5		2	0
STM0699		putative cytoplasmic protein	1.25	0.5		1	0
STM0705	kdpB	P-type ATPase, high-affinity potassium transport system, B chain	2.75	0.96		3.67	1.15
STM0715		putative cytoplasmic protein	2.25	0.5		2.67	0.58
STM0717		putative inner membrane protein	5	2		4.67	1.53
STM0719		putative UDP-galactopyranose mutase	3.6	1.34		3.33	1.51
STM0720		putative glycosyl transferase	4.67	0.52		5	0
STM0721		putative glycosyl transferase	2	0.82		4	1.73
STM0722		putative ABC transporter permease protein	1.25	0.5		1.33	1.53
STM0723		putative ABC-type polysaccharide/polyol phosphate transport system, ATPase component	2	0.82		2.33	1.53
STM0724		putative glycosyltransferase, cell wall biogenesis	3.4	1.52		4.83	0.41
STM0725		putative glycosyltransferase, cell wall biogenesis	2.5	1		3.67	0.58
STM0726		putative glycosyl transferase	3	1.15		2.33	1.15
STM0731	icdB, glut	putative inner membrane protein	5	0		3.5	1
STM0761		fumarate hydratase Class I anaerobic	4.33	0.58		1.75	0.5
STM0762		fumarate hydratase, alpha subunit	3.67	1.15		1	0.82
STM0763		transcriptional regulator, lysR family	4.6	1.52		4.67	1.37
STM0765		putative cation transporter	2.4	0.89		1.83	1.17
STM0770		putative ABC transport protein	1.5	1		2	1.73
STM0777		putative inner membrane protein	3	0.82		3.33	1.15
STM0800	slrP	leucine-rich repeat protein	4.5	0.55		5	0
STM0808	ybhM	putative integral membrane protein	5	2		1.5	0.58
STM0809		putative inner membrane protein	5.33	1.53		2	0.82
STM0810		putative inner membrane protein	4.5	2.4		4	2
STM0839		putative inner membrane protein	5.67	0.58		5.75	1.5
STM0847	ybiK	putative asparaginase	6	1		4	1.41
STM0849	yliB	putative ABC transporter periplasmic binding protein	5.83	0.75		1.2	1.64
STM0854		putative cytoplasmic protein	3.2	1.3		1.83	1.83
STM0855		putative electron transfer flavoprotein beta subunit	5.33	0.58		4.25	1.71
STM0856		putative electron transfer flavoprotein alpha subunit	3	1		2.25	0.5
STM0857		putative acyl-CoA dehydrogenase	3.33	0.58		1.25	0.96
STM0858		putative dehydrogenase (flavoproteins)	1.67	1.53		1.25	0.96
STM0859		putative transcriptional regulator, LysR family	2.67	1.15		1.25	0.5
STM0860		putative inner membrane protein	3.67	1.53		0.75	0.96
STM0884		putative inner membrane protein; homology to SgaT from Vibrio	2	0		2	2
STM0885		putative inner membrane protein; homology to SgaT from Vibrio	3	0.82		4	0
STM0946	tnpA_1	IS200 transposase	2.5	1		2.33	0.58
STM0947		putative integrase protein	4.25	3.3		3	1.73
STM0954		putative inner membrane protein	0.25	0.5		0	0
STM0971		putative cytoplasmic protein	1	0		1.67	1.15
STM0972		homologous to secreted protein sopD	4.17	0.75		4.8	0.45
STM0978	aroA	3-enolpyruvylshikimate-5-phosphate synthetase	0.75	0.5		2.67	0.58
STM1002		putatiave diaminopropionate ammonia lyase	2	0.82		2.33	1.15
STM1003		putative transcriptional regulator, Lrp family	5.67	0.58		4	1.41
STM1005		Gifsy-2 prophage; integrase	1	0.82		1.33	1.15
STM1010		Gifsy-2 prophage	3.75	0.5		2.67	2.51
STM1016		Gifsy-2 prophage	1.5	0.58		1.33	1.53
STM1024		Gifsy-2 prophage	2.25	1.5		2.67	1.15
STM1026		Gifsy-2 prophage	5.33	0.58		1.75	1.26
STM1028		Gifsy-2 prophage; lysozyme	4.25	1.89		3.67	0.58
STM1039		Gifsy-2 prophage; probable minor tail protein	1.5	1		2	1
STM1040		Gifsy-2 prophage; probable minor tail protein	1	0.82		1.33	1.58
STM1043		Gifsy-2 prophage; attachment and invasion protein homolog	1.5	0.58		1.33	0.58
STM1044	sodC	Gifsy-2 prophage: superoxide dismutase precursor (Cu-Zn)	4.33	0.58		2	0.82
STM1048		Gifsy-2 prophage; host specificity protein J, phage lambda	2.5	1.29		2	1
STM1051	sseI	Gifsy-2 prophage; putative type III secreted protein	5	0		4.8	0.45
STM1054		Gifsy-2 prophage	5.33	0.58		1.5	1.29
STM1055		Gifsy-2 prophage	4.33	1.15		1.5	1.29
STM1056	gtgF	Gifsy-2 prophage; homologue of msgA	7.6	0.55		7.17	0.98
STM1087	pipA	Pathogenicity island encoded protein: SPI3	5.5	0.58		6	0
STM1088	pipB	Pathogenicity island encoded protein: SPI5	5.8	0.45		5	2
STM1089		putative inner membrane protein	2.25	0.96		5	1
STM1090	pipC	Pathogenicity island encoded protein: homologous to ipgE of Shigella	3.25	2.5		4.67	2.52
STM1091	sopB	Salmonella outer protein: homologous to ipgD of Shigella	4.8	1.48		3.5	1.87
STM1092	orfX	putative cytoplasmic protein	4.5	0.55		5.14	0.38
STM1093		putative cytoplasmic protein	4	0.82		5.33	1.53
STM1093		putative cytoplasmic protein	3.75	0.5		5	1.73
STM1094	pipD	Pathogenicity island encoded protein: SPI3	5.5	0.055		5	0
STM1109		putative periplasmic protein	2.25	0.5		2	1
STM1110		putative cytoplasmic protein	2.75	0.96		2.67	1.15
STM1116	scsD	Suppression of copper sensitivity: lipoprotein modification in lgt mutants of E. coli	3.25	1.5		3	1
STM1127		putative transcriptional regulator	2.75	1.26		2	0
STM1128		putative sodium/glucose cotransporter	4.67	0.58		1.5	1.29
STM1129		putative inner membrane protein	4.17	0.41		4.86	0.38
STM1130		putative inner membrane protein	3.6	1.14		3.17	0.98
STM1131		putative outer membrane protein	4.67	1.53		1	0.82
STM1132		putative sugar transort protein	5.33	0.58		1.5	1.29
STM1133		putative dehydrogenases and related proteins	3.5	1.73		2.33	0.58
STM1139	csgG	putative transcriptional regulator in curly assembly/transport, 2nd curli operon	4.67	1.73		5	2.45
STM1140	csgF	curli production assembly/transport component, 2nd curli operon	4.83	0.75		4.57	0.53
STM1141	csgE	curli production assembly/transport component, 2nd curli operon	4	1.73		2.25	1.5
STM1142	csgD	putative transcriptional regulator (LuxR/UhpA family)	3.67	1.53		2.5	0.58
STM1143	csgB	minor curlin subunit precursor, nucleator for assembly of adhesive surface organelles	4.83	0.41		5.17	0.41
STM1144	csgA	curlin major subunit, coiled surface structures; cryptic	4.67	1.53		1.75	0.5
STM1145	csgC	putative curli production protein	3.67	1.15		1.75	0.96
STM1146	ymdA	putative periplasmic protein	3	0.82		2.67	0.58
STM1151	mdoH	membrane glycosyltransferase; synthesis of membrane-derived oligosaccharide (MDO)/synthesis of OPGs (osmoregulated periplasmic glucans)	0.5	0.84		3.17	0.41
STM1158		putative inner membrane protein	3.25	0.96		3.33	0.58
STM1159	yceO	putative inner membrane protein	3.67	0.58		4.67	0.58
STM1177	flgE	flagellar biosynthesis, hook protein	0	0		3.83	0.41
STM1178	flgF	flagellar biosynthesis, cell-proximal portion of basal-body rod	0	0		0.67	0.58
STM1179	flgG	flagellar biosynthesis, cell-distal portion of basal-body rod	0	0		0.33	0.58
STM1188		putative inner membrane lipoprotein	2.75	1.5		2.33	0.58
STM1224	sifA	lysosomal glycoprotein (lgp)-containing structures; replication in macrophages	5.17	0.75		5	0
STM1228		putative periplasmic protein	2.75	0.5		4.67	1.53
STM1230	phoQ	sensory kinase protein in two-component regulatory system with PhoP, ligand is Mg+	1.25	0.96		4.67	0.58
STM1231	phoP	response regulator in two-component regulatory system with PhoQ, transcribes genes expressed under low Mg+ concentration (OmpR family)	2.25	0.96		6	1
STM1239		putative cytoplasmic protein	3.4	1.82		4	1.1
STM1240	envF	putative envelope lipoprotein	2.4	1.14		1.83	0.75
STM1241	msgA	Macrophage survival gene; reduced mouse virulence	3.5	2.38		2.33	0.58
STM1242	envE	putative envelope protein	1.75	0.5		1.67	0.58
STM1244	pagD	PhoP regulated	3.33	1.53		1.75	1.71
STM1245		pseudogene; in-frame stop following codon 4	7	0		3.33	1.53
STM1246	pagC	PhoP regulated: reduced macrophage survival	2	0		1	1.15
STM1248		pseudogene; frameshift	4.25	0.96		2.33	0.58
STM1249		putative periplasmic protein	4.25	0.96		2.67	0.58
STM1250		putative cytoplasmic protein	2.5	1.29		2	0
STM1252		putative cytoplasmic protein	3.5	1.29		1.67	0.58
STM1254		putative outer membrane lipoprotein	5	1		1.25	0.96
STM1257		putative ABC transporter	4.67	0.58		3.5	1
STM1258		putative ATPase component of ABC-type transport system, contain duplicated ATPase domain	2.25	1.26		1	1
STM1259		putative ATPase component of ABC-type transport system, contain duplicated ATPase domain	4.75	2.87		2.33	0.58
STM1260		putative inner membrane protein	3.25	1.71		4.67	1.53
STM1263		putative periplasmic protein	4.25	1.71		2.67	0.58
STM1265		putative response regulators consisting of a CheY-like receiver domain and a HTH DNA-binding domain	1.75	0.96		1.67	0.58
STM1266		putative transcriptional regulator	2.25	0.96		5.67	1.15
STM1267		putative cytoplasmic protein	6.25	0.5		3.67	0.58
STM1268		putative cytoplasmic protein	5.75	0.96		4	1
STM1269		putative chorismate mutase	3.25	1.26		2	0
STM1273		putative nitric oxide reductase	2.25	0.96		5.67	1.15
STM1283	yeaJ	putative Methyl-accepting chemotaxis protein; Diguanylate cyclase/phosphodiesterase domain 1	3.33	1.53		1.5	1
STM1287		arylsulfatase regulator	3.5	1.73		3.33	0.58
STM1300		putative periplasmic protein	3.67	1.53		3	0.82
STM1307	astE	succinylglutamate desuccinylase	3.67	1.53		2.5	1.73
STM1311	osmE	transcriptional activator of ntrL gene	4.67	0.52		5	0
STM1328		putative outer membrane protein	3.25	0.96		2.67	0.58
STM1329		putative inner membrane protein	2.5	0.58		2.33	0.58
STM1330		putative DNA/RNA non-specific endonuclease	3.33	1.53		1.75	1.26
STM1331		putative inner membrane protein	1.25	0.5		2.67	1.15
STM1332	rfc	O-antigen polymerase	4.25	2.06		2.33	1.53
STM1344	ydiV	putative Diguanylate cyclase/phosphodiesterase domain 1	7.17	0.75		3.63	0.74
STM1350	ydiD	homologue of a plant pathogenicity factor	6.5	1.29		5.33	2.08
STM1355	ydiP	putative transcription regulator, AraC family	2	0		1	0.82
STM1356	ydiO	putative acyl-CoA dehydrogenase	3.5	1		2.33	0.58
STM1358	aroD	3-dehydroquinate dehydratase	0.67	0.58		0	0
STM1359	ydiB	putative shikimate 5-dehydrogenase	2.75	0.96		2.33	1.15
STM1360	ydiN	putative MFS family transport protein	3.5	2.52		2.67	2.52
STM1361	ydiM	putative MFS family transport protein	2.67	0.58		2.25	1.71
STM1362	ydiL	putative cytoplasmic protein	5	0		1.4	0.55
STM1379	orf48	putative amino acid permease	2.5	1		5	1
STM1380	orf32	putative hydrolase or acyltransferase	3.5	0.58		4.67	0.52
STM1381	orf245	putative cytoplasmic protein	5	0		4	1.73
STM1382	orf408	putative regulatory protein, deoR family	5.67	0.58		4.6	0.89
STM1383	ttrA	Tetrathionate reductase complex, subunit A	3.5	1.29		3	0
STM1384	ttrC	Tetrathionate reductase complex, subunit C	3.75	1.71		2.67	2.08
STM1385	ttrB	Tetrathionate reductase complex, subunit B	2.75	0.5		2.67	1.37
STM1386	ttrS	Tetrathionate reductase complex: sensory transduction histidine kinase	2	0.82		1.67	0.52
STM1387	ttrR	Tetrathionate reductase complex: response regulator	1.75	1.26		2	0
STM1389	orf319	putative inner membrane protein	4.67	0.58		1.4	1.14
STM1390	orf242	putative regulatory proteins, merR family	2.5	1		1.67	0.58
STM1391	ssrB	Secretion system regulator: transcriptonal activator, homologous with degU/uvrY/bvgA	2.25	0.96		2	0
STM1392	ssrA	Secretion system regulator:Sensor component	2.75	0.5		5.33	1.37
STM1393	ssaB	Secretion system apparatus	5	0.63		3.57	0.79
STM1394	ssaC	Secretion system apparatus	4.25	1.26		5.33	0.58
STM1395	ssaD	Secretion system apparatus	7	0		6.67	0.58
STM1396	ssaE	Secretion system effector	2.75	0.96		3.33	0.58
STM1397	sseA	Secretion system effector	2	0		2.33	1.53
STM1398	sseB	Secretion system effector	4.83	0.41		4.71	0.49
STM1399	sscA	Secretion system chaparone	2.75	0.5		4.33	2.08
STM1400	sseC	Secretion system effector	4.83	0.41		5.17	0.75
STM1401	sseD	Secretion system effector	4.83	0.41		4.83	0.75
STM1402	sseE	Secretion system effector	1.4	1.67		1.67	0.82
STM1403	sscB	Secretion system chaparone	2.25	0.5		2.67	1.53
STM1404	sseF	Secretion system effector	5	0		4.67	0.52
STM1405	sseG	Secretion system effector	4.67	0.52		4.83	0.41
STM1406	ssaG	Secretion system apparatus	1.25	0.5		1.67	1.15
STM1407	ssaH	Secretion system apparatus	2.75	0.5		3	1.73
STM1408	ssaI	Secretion system apparatus	2.5	1		3.67	0.58
STM1409	ssaJ	Secretion system apparatus: homology with the yscJ/mxiJ/prgK family of lipoproteins	4.75	0.5		5	0
STM1410		putative cytoplasmic protein	4	1.15		5	1
STM1411	ssaK	Secretion system apparatus	4.75	1.26		3.67	2.31
STM1412	ssaL	Secretion system apparatus	3	1.41		2.67	2.08
STM1413	ssaM	Secretion system apparatus	2.25	0.96		1.33	1.53
STM1414	ssaV	Secretion system apparatus: homology with the LcrD family of proteins	1	0.82		1.67	2.08
STM1415	ssaN	Secretion system apparatus: homology with the YscN family of proteins	2	0.82		2	1
STM1416	ssaO	Secretion system apparatus	3.25	0.96		2.67	2.31
STM1417	ssaP	Secretion system apparatus	5.75	0.5		5.33	0.58
STM1418	ssaQ	Secretion system apparatus	3.25	2.06		5	0
STM1419	yscR	Secretion system apparatus: homology with YscR of the secretion system of Yersinia	2	0		1.67	1.15
STM1420	ssaS	Secretion system apparatus: homology with YscS of the secretion system of Yersinia	2.25	0.96		3	1.73
STM1421	ssaT	Secretion system apparatus: homology with YscT of the secretion system of Yersinia	2.5	1		2	1.73
STM1422	ssaU	Secretion system apparatus: homology with YscU of the secretion system of Yersinia	2	0.82		1	1
STM1431	sodB	superoxide dismutase, iron	3.5	1		5.67	1.86
STM1432	ydhO	putative cell wall-associated hydrolase	2.25	1.26		2.33	0.58
STM1440	sodC	copper/zinc superoxide dismutase	2	0.82		4.67	1.37
STM1444	slyA	transcriptional regulator for hemolysin (MarR family)	3.25	1.5		3.67	2.25
STM1445	slyB	putative outer membrane lipoprotein	2.5	0.58		3.33	1.86
STM1461	ydgT	putative cytoplasmic protein	2	1.41		3	0.89
STM1473	ompN	outer membrane protein N, non-specific porin	4.5	1.29		4.67	1.53
STM1474		pseudogene; frameshift	6.25	0.96		7	0
STM1482	ydgF	putative membrane transporter of cations and cationic drugs	4.5	0.71		5.2	0.45
STM1492		putative binding-protein-dependent transport system, inner membrane component	4	1.15		4.33	1.15
STM1493		putative periplasmic component, ABC transport system	3.5	1		2.67	2.52
STM1506	rspB	putative dehydrogenase	3.5	1.73		2.67	2.31
STM1514	ydeJ	putative Competence-damaged protein	2.5	1.29		1.67	1.15
STM1529		putative inner membrane protein	2	1.41		2	2.65
STM1530		putative outer membrane protein	2.75	0.5		2.33	1.53
STM1531		putative hydrogenase	2	0.82		2.33	1.53
STM1532		putative dehydrogenase protein	6.75	1.26		5.33	1.15
STM1536		putative hydrogenase maturation protease	3.75	2.06		3.33	3.06
STM1537		putative Ni/Fe-hydrogenase 1 b-type cytochrome subunit	2.75	0.96		1.67	1.53
STM1538		putative hydrogenase-1 large subunit	5	0		4.6	0.55
STM1541		putative regulatory protein, gntR family	2.5	0.58		3.33	0.52
STM1543		putative transport protein	1.5	0.58		0.33	0.58
STM1544	pqaA	PhoPQ-regulated protein	5	0		4.4	0.55
STM1545		putative multidrug efflux protein	4	1.83		2.67	2.08
STM1546		putative monooxygenase	1.5	1.29		0.33	0.58
STM1547		putative marR-family transcriptional regulator	3.25	1.5		3	1.73
STM1548		putative S-adenosylmethionine:tRNA-ribosyltransferase-isomerase	2	1.41		2.67	2.08
STM1550		putative cytoplasmic protein	4.5	1.91		2.67	2.08
STM1552		putative cytoplasmic protein	3.5	1		0.33	0.58
STM1554		putative coiled-coil protein	5	1.41		2.5	1.29
STM1555		putative transcriptional regulator	3	0		5.67	1.03
STM1556		putative Na+/H+ antiporter	3.25	1.26		1.33	1.53
STM1557		putative aminotransferase	1.5	1		1.67	0.58
STM1558		putative glycosyl hydrolase	2.5	0.58		1.33	0.58
STM1559		putative glycosyl hydrolase	1.5	1		5.33	0.52
STM1562		putative periplasmic transport protein	3.33	0.58		2.4	1.14
STM1571	yddG	putative permease	2.25	1.5		1.67	0.58
STM1573		putative cytoplasmic protein	1	1.15		1	1
STM1575		putative transcriptional regulator, TetR family	3	1.41		5.67	0.52
STM1583	steA	putative cytoplasmic protein	3	1		3.17	1.47
STM1585		putative outer membrane lipoprotein	2.5	1		1.67	1.53
STM1588	yncC	putative regulatory protein, gntR family	2.5	1		3.67	1.37
STM1589	yncB	putative NADP-dependent oxidoreductase	5.17	0.41		5	0
STM1593	srfA	ssrAB activated gene	2.25	0.96		3.33	1.86
STM1594	srfB	ssrAB activated gene	3.5	1.29		3.33	1.53
STM1595	srfC	ssrAB activated gene: predicted coiled-coil structure	2.25	0.96		2.67	2.52
STM1595	srfC	ssrAB activated gene: predicted coiled-coil structure	1.75	0.5		1	0.89
STM1596	ydcX	putative inner membrane protein	3.5	1.29		3.33	3.06
STM1600		putative inner membrane protein	2.75	1.71		2.33	2.52
STM1601	ugtL	putative membrane protein: homology with chitinase from Schizosaccharomyces	2.5	0.58		3	2.65
STM1602	sifB	Salmonella translocated effector: translocated by SPI-2	4.17	0.41		4.43	0.79
STM1606		putative benzoate membrane transport protein	4.67	0.52		5	0
STM1607		putative outer membrane lipoprotein	5.17	0.75		4.86	0.38
STM1619		cryptic aminoglycoside resistance gene	2	0		3	1
STM1621		putative periplasmic protein	4.67	0.58		2.2	1.3
STM1629	steB	putative dipicolinate reductase	7.2	0.45		7	1.1
STM1630		putative inner membrane protein	6.67	0.58		4.2	1.48
STM1631	sseJ	Salmonella translocated effector: regulated by SPI-2	4.83	0.41		5	0
STM1632		putative inner membrane protein	2.25	1.26		1	1
STM1633		putative periplasmic binding protein	4.33	1.15		3	1.87
STM1634		putative amino acid ABC transporter permease component	3.2	1.1		5.17	1.33
STM1635		putative ABC-type polar amino acid transport system, ATPase component	2.75	0.96		0.67	0.58
STM1636		putative ABC-type transport system probable membrane spanning protein	5	0		4.4	1.82
STM1637		putative inner membrane protein	3.67	0.58		3.8	0.84
STM1638		putative SAM-dependent methyltransferases	5	0.63		4.67	0.52
STM1653		putative membrane transporter of cations	5.25	0.96		4.33	1.15
STM1657		putative methyl-accepting chemotaxis protein	2.75	0.5		2	0.89
STM1660.S	fnr	transcriptional regulation of aerobic, anaerobic respiration, osmotic balance (CRP family)	0.75	0.96		0.33	0.52
STM1663	ynaI	putative integral membrane protein	4.33	2.08		4.2	1.1
STM1664		putative transcriptional regulator	4.67	1.37		4.5	1.73
STM1665		putative cytoplasmic protein	3.67	1.37		4.75	2.06
STM1666		pseudogene; in-frame stop following codon 24	4.25	0.5		4	1.73
STM1667		putative thiol peroxidase	2.67	1.53		2.4	1.52
STM1669		homology to invasin C of Yersinia; intimin	2.83	1.47		4.25	2.06
STM1670		putative serine/threonine protein kinase	2	0.82		2	2.65
STM1671		putative bacterial regulatory helix-turn-helix proteins, araC family	2.33	2.53		2.6	1.52
STM1672		putative cytoplasmic protein	3.25	1.5		2.67	2.52
STM1673		putative outer membrane lipoprotein	3	0.82		2	1.73
STM1686	pspE	phage shock protein	2.5	2.08		1.33	1.15
STM1691	pspF	transcription activator	5.17	0.41		5.17	0.41
STM1697		putative Diguanylate cyclase/phosphodiesterase domain 2	4.25	2.63		1.33	1.53
STM1698	steC	putative inner membrane protein	2.6	0.89		3.17	0.75
STM1703	yciR	putative PAS/PAC domain; diguanylate cyclase/phosphodiesterase domain 1; Diguanylate cyclase/phosphodiesterase domain 2	3	1.41		1	1
STM1728	yciG	putative cytoplasmic protein	4.6	1.14		3.83	1.17
STM1729	yciF	putative cytoplasmic protein	3.4	1.34		3.5	1.76
STM1730	yciE	putative cytoplasmic protein	4.33	0.58		5.67	0.58
STM1731		putative catalase	5.5	0.58		4.67	0.58
STM1737	tonB	energy transducer; uptake of iron, cyanocobalimin; sensitivity to phages, colicins	1.83	1.17		2	0.82
STM1747		putative inner membrane protein	2.25	1.26		1.67	1.53
STM1760		putative TPR repeat protein	2	1.63		2	2.65
STM1785		putative cytoplasmic protein	1.8	1.1		2.5	1.97
STM1809		putative cytoplasmic protein	3.25	2.5		4	3.6
STM1813	ycgL	putative cytoplasmic protein	4.33	0.58		4.5	0.58
STM1816	minE	cell division topological specificity factor, reverses MinC inhibition of FtsZ ring formation	5.33	0.58		5	0
STM1827.S		putative diguanylate cyclase/phosphodiesterase	2.5	1.73		3	2.65
STM1829		putative cytoplasmic protein	0.75	0.5		0.33	0.58
STM1833		putative inner membrane protein	5.67	0.58		5	0
STM1838	yobF	putative cytoplasmic protein	4	0		4.33	0.58
STM1840	yobG	putative inner membrane protein	3	0		3.75	0.96
STM1855	sopE2	TypeIII-secreted protein effector: invasion-associated protein	2.25	0.5		4.83	0.41
STM1856		putative cytoplasmic protein	3	0.82		1	0
STM1857		putative acetyltransferase	4	0		3.6	0.58
STM1858		putative cytoplasmic protein	2	1.63		1.33	1.53
STM1861		putative cytoplasmic protein	2.75	0.5		0.67	1.15
STM1862	pagO	PhoPQ-activated gene; predicted integral membrane protein	3	1.15		4	1.73
STM1864		putative inner membrane protein	3.33	2.53		2.2	1.64
STM1866		pseudogene; in-frame stop following codon 23	3	0.82		4.33	1.15
STM1867	pagK	PhoPQ-activated gene	1.5	1.91		2.33	2.52
STM1868	mig-3	Homology to phage-tail assembly proteins	1.75	1.26		3	2.65
STM1872		putative cytoplasmic protein	5.67	0.58		5	0
STM1896		putative cytoplasmic protein	6.33	0.58		4.2	2.17
STM1897	yebB	putative periplasmic protein	5	1		4.4	1.52
STM1910		putative penicillin-binding protein	2.5	0.58		1.67	2.08
STM1913	flhA	flagellar biosynthesis; possible export of flagellar proteins	0	0		1	1.73
STM1914	flhB	putative part of export apparatus for flagellar proteins	0	0		0	0
STM1916	cheY	chemotaxis regulator, transmits chemoreceptor signals to flagelllar motor components	0	0		0.5	0.58
STM1919	cheM	methyl accepting chemotaxis protein II, aspartate sensor-receptor	2.25	0.5		3.5	3
STM1922	motB	enables flagellar motor rotation, linking torque machinery to cell wall	0	0		0	0
STM1923	motA	proton conductor component of motor, torque generator	0	0		0.5	0.58
STM1926		putative cytoplasmic protein	1.75	1.26		0.33	0.58
STM1931	araH	putative intracellular protease/amidase	5.75	0.5		3.33	2.89
STM1939		putative glucose-6-phosphate dehydrogenase	2.67	0.58		4	1.87
STM1941		putative inner membrane protein	1.75	0.96		3.5	2.38
STM1947	uvrY	putative response regulator (LuxR/UhpA familiy)	3.67	1.21		2	0
STM1948		putative inner membrane protein	3.75	2.22		4	3.64
STM1950	sdiA	transcriptional regulator of ftsQAZ gene cluster (LuxR/UhpA family)	4.33	1.21		5	1.41
STM1958	fliB	N-methylation of lysine residues in flagellin	1.75	1.26		0.67	1.15
STM1960	fliD	flagellar biosynthesis; filament capping protein; enables filament assembly	0	0		0	0
STM1962	fliT	flagellar biosynthesis; possible export chaperone for FliD	3.33	0.58		2.6	0.55
STM1967		putative 50S ribosomal protein	4.25	0.96		1.67	1.53
STM1971	fliH	flagellar biosynthesis; possible export of flagellar proteins	0.5	0.58		1.75	1.26
STM1976	fliM	flagellar biosynthesis, component of motor switch and energizing	0.75	0.5		1.25	0.96
STM1982	rcsA	positive transcriptional regulator of capsular/exo- polysaccharide synthesis (LuxR/UhpA family)	4.5	0.71		4.8	0.45
STM1987		putative inner membrane protein	1	0.82		0	0
STM1996	cspB	putative cold-shock protein	5.33	0.58		5.67	0.58
STM2005		putative endoprotease	2.5	1		2.67	2.31
STM2007		putative TPR repeat protein	3.33	0.58		3.6	0.55
STM2008		putative periplasmic protein	5.25	1.5		2.67	0.58
STM2010		putative cytoplasmic protein	0	0		0	0
STM2011		putative cytoplasmic protein	4.5	1.73		2.67	2.31
STM2032	cbiD	synthesis of vitamin B12 adenosyl cobalamide precursor	2	1		1.6	0.89
STM2063	phsC	Hydrogen sulfide production: membrane anchoring protein	3.83	1.94		6	0
STM2064	phsB	Hydrogen sulfide production: iron- sulfur subunit; electron transfer	3.67	1.03		4.25	2.06
STM2065	phsA	Hydrogen sulfide production: membrane anchoring protein	2.5	1.29		3	2.65
STM2066	sopA	Secreted effector protein of Salmonella dublin	2.25	0.5		4.5	2.38
STM2080	udg	UDP-glucose/GDP-mannose dehydrogenase	4.67	0.58		5	0
STM2082	rfbP	LPS side chain defect: bifunctional enzyme: undecaprenol-phosphate galactosephosphotransferase, and O-antigen transfer	0	0		1.67	1.53
STM2083	rfbK	LPS side chain defect: phosphomannomutase	0.75	0.5		0.67	1.15
STM2084	rfbM	LPS side chain defect: mannose-1-phosphate guanylyltransferase	0	0		1.33	0.58
STM2085	rfbN	LPS side chain defect: rhamnosyl transferase	0	0		0	0
STM2086	rfbU	LPS side chain defect: mannosyl transferase	0	0		0.33	0.58
STM2087	rfbV	LPS side chain defect: abequosyltransferase	3	2.16		4.67	0.58
STM2089	rfbJ	LPS side chain defect: CDP-abequose synthase	0	0		2	0
STM2093	rfbI	LPS side chain defect: CDP-6-deoxy-delta3,4-glucoseen reductase	2	0.82		2	0
STM2094	rfbC	dTDP-4,deoxyrhamnose 3,5 epimerase	0	0		2	0
STM2095	rfbA	dTDP-glucose pyrophosphorylase	4.5	1.29		6	0
STM2096	rfbD	TDP-rhamnose synthetase	0	0		2.67	1.15
STM2097	rfbB	dTDP-glucose 4,6 dehydratase	2.75	0.96		4	1
STM2110	wcaF	putative acyltransferase in colanic acid biosynthesis	2.75	0.96		4.33	1.15
STM2112	wcaD	putative colanic acid polymerase	2.25	0.5		4	1
STM2114	wcaB	putative acyl transferase in colanic acid biosynthesis	1.33	1.53		1.8	1.1
STM2116	wzc	putative tyrosine-protein kinase in colanic acid export	4.33	1.53		3.4	0.55
STM2120	asmA	suppressor of ompF assembly mutants	2.75	1.26		4.5	1
STM2123	gcpC/yegE	putative PAS/PAC domain; Diguanylate cyclase/phosphodiesterase domain 1, Diguanylate cyclase/phosphodiesterase domain 2,	4.4	0.55		3.83	2.14
STM2133		putative cytoplasmic protein	6.25	1.5		4.75	0.5
STM2134		putative inner membrane protein	4.25	0.96		3	0.82
STM2135		putative inner membrane protein	3.75	1.26		3.5	1.29
STM2137		putative cytoplasmic protein	5.25	0.5		3.5	1.73
STM2138		putative cytoplasmic protein	4.5	2.65		4	1
STM2142	yegT	putative MFS family transport protein	2.5	0.58		2.75	1.5
STM2143	yegU	putative glycohydrolase	2	0.82		3.75	1.5
STM2144	yegV	putative sugar kinase	5.33	0.57		4	1.41
STM2149	stcD	putative outer membrane lipoprotein	5	0		2.4	0.55
STM2150	stcC	paral putative outer membrane protein	2.67	0.58		3	1.73
STM2151	stcB	putative periplasmic chaperone protein	3	1.73		3.8	1.3
STM2152	stcA	paral putative fimbrial-like protein	2.67	2.08		2.4	1.82
STM2156	yehR	putative lipoprotein	4.67	0.58		4.75	0.5
STM2171	yohF	putative oxidoreductase	3.5	1.73		3	1.73
STM2173		putative cytoplasmic protein	5.25	0.96		6.67	1.15
STM2177		putative flutathione S-transferase	2	2.65		3	1.73
STM2185	b2145	putative inner membrane protein	5.5	1		7.33	0.58
STM2197		putative phosphoserine phosphatase	3	2		1.4	1.14
STM2208		putative inner membrane protein	3.5	0.58		1.67	1.15
STM2209		putative inner membrane protein	3.75	1.71		4	2
STM2215	rtn	putative membrane protein involved in resistance to lambda and N4 phages	1.75	0.96		3.75	0.96
STM2225		putative inner membrane protein	4.5	1.73		2.5	1.29
STM2231		homologue of msgA; ssrB-regulated factor	3.25	1.71		4.33	1.53
STM2232	oafA	O-antigen five: acetylation of the O-antigen (LPS)	4	2		2	0.71
STM2233		putative cytoplasmic protein	4.33	0.58		2.2	1.48
STM2234		putative tail fiber assembly protein	2.67	1.15		2.2	1.3
STM2235		putative phage protein	3.5	1.29		3.67	1.15
STM2238		putative phage protein	3	1		2	0.71
STM2239		putative phage protein; homology to antiterminator protein Q of phage P5	1.75	0.96		3.75	0.96
STM2241	sspH2	Leucine-rich repeat protein, induced by the SPI-2 regulator ssrA/B	1.75	0.96		4.5	1.91
STM2243		putative tail fiber protein of phage	4.4	0.55		5.33	1.51
STM2244		homolog of virulence protein MsgA	3.5	1.73		3	1.73
STM2245		putative outer membrane protein	2.33	0.58		1.6	0.55
STM2273		putative dehydratase protein	3.33	2.08		3.4	1.34
STM2274		putative permease	4.4	0.89		4.33	1.03
STM2275		putative regulatory protein, gntR family	4.17	1.17		5.25	0.96
STM2285	glpB	sn-glycerol-3-phosphate dehydrogenase (anaerobic), membrane anchor subunit	1.5	1		3	1.15
STM2287		putative cytoplasmic protein	3.75	0.96		3	1
STM2289		putative 2,4-dihydoxyhept-2-ene-1,7-dioic acid aldolase	3	0.82		4.33	2.08
STM2292	yfaX	putative transcriptional regulator	4.5	1		6	1.73
STM2299	yfbG	paral putative transformylase	3.5	0.58		3.33	1.53
STM2301	pqaB	putative melittin resistance protein, PqaB	1.5	1		4.5	1.29
STM2303		putative inner membrane protein	1.33	1.53		0.8	0.84
STM2304	pmrD	polymyxin resistance protein B	6	0.82		7.33	1.15
STM2314		putative chemotaxis signal transduction protein	3.33	0.82		4	1.83
STM2315	yfbK	putative von Willebrand factor, vWF type A domain	5	0.82		3	1.63
STM2329		putative cytoplasmic protein	3.5	1.29		3.33	0.58
STM2330	lrhA	NADH dehydrogenase transcriptional repressor (LysR family)	0	0		0	0
STM2340		putative transketolase	2.83	0.75		3.5	1.91
STM2341		putative transketolase	0	0		0	0
STM2342		putative inner membrane protein	0	0		0	0
STM2344		putative phosphotransferase system	2	0.82		3.33	2.31
STM2345		putative transcriptional regulator	2	1.1		3.25	2.22
STM2358		putative cytoplasmic protein	1.75	0.5		1.33	1.15
STM2359		putative amino acid transporter	4.25	0.5		3.66	1.15
STM2360		putative diaminopimelate decarboxylase	6	0		7.67	0.58
STM2373		putative cytoplasmic protein	3.25	2.06		5.67	3.21
STM2374		putatiave helix-turn-helix regulatory protein	1.25	0.96		2.33	0.58
STM2377		putative inner membrane protein	5.5	0.58		4.75	1.26
STM2395	pgtE	Phosphoglycerate transport: outer membrane protein E	4.33	2.34		4	1.41
STM2400		putative inner membrane protein	3.67	0.58		5	0
STM2410	yfeA	putative Diguanylate cyclase/phosphodiesterase domain 1; Diguanylate cyclase/phosphodiesterase domain 2	3.25	1.5		3.33	1.53
STM2423	yfeN	putative outer membrane protein	1.5	0.58		2.67	2.08
STM2424	yfeR	putative transcriptional regulator, LysR family	5.5	0.58		3	2.7
STM2435	pdxK	pyridoxal-pyridoxamine kinase/hydroxymethylpyrimidine kinase	0	0		1.6	1.14
STM2436	ptsJ	putative regulatory protein, gntR family	0	0		0.8	0.84
STM2437	yfeJ	putative GMP synthase - glutamine amidotransferase domain	1.25	0.5		2.67	0.58
STM2441	cysA	ABC superfamily (atp_bind), sulfate permease A protein; chromate resistance	2.75	0.5		2.5	0.58
STM2452		putative inner membrane protein	3.75	0.5		4.33	0.58
STM2492		putative Glycerate kinase	5.25	0.96		6	1
STM2503		putative diguanylate cyclase	4	1.41		3.67	3.21
STM2505		putative inner membrane protein	3.5	1.29		4.33	3.21
STM2508		putative cytoplasmic protein	3	2.16		1	0
STM2513	shdA	similar to the C-terminal region of AIDA; IcsA; subspecies I specific; Peyer's patch colonization and shedding factor	4.83	1.47		5.75	0.5
STM2514	ratB	putative outer membrane protein	3.75	1.5		3.33	1.53
STM2516	sinI	putative outer membrane protein	3.33	1.36		4.75	0.5
STM2517	sinH	Similar to E. coli intimin and Y. pestis invasin proteins	3.33	1.03		4	0.82
STM2528		putative dimethylsulfoxide reductase	2	0.82		2.67	3.05
STM2534		putative cytoplasmic protein	2.5	1.29		2	0
STM2547		putative hydrolase	3.5	0.58		4	2
STM2548	asrA	anaerobic sulfide reductase	4	1.41		4.75	1.26
STM2549	asrB	anaerobic sulfide reductase	3.5	1.22		4.75	2.06
STM2550	asrC	anaerobic sulfide reductase	3.17	0.98		3.25	1.26
STM2552		putative periplasmic or exported protein	5.5	1		4.33	0.58
STM2563	yfhG	putative transcriptional regulator of two-component regulator protein (EBP familiiy)	3	0.82		3.33	2.08
STM2570		putative phosphotransferase system IIB components	2.75	0.96		4.33	0.58
STM2571		putative aminotransferase	2	0.82		4	0
STM2573		putative ketopantoate reductase	4.75	0.5		2	1.41
STM2574		putative permease	1.75	0.96		4	0
STM2575		putative transcriptional regulator, LysR family	4.33	1.15		3.4	1.52
STM2584	gogB	Gifsy-1 prophage: leucine-rich repeat protein	3.4	1.14		4.5	1.76
STM2585		Gifsy-1 prophage: similar to transpose	2.25	0.5		3.33	1.15
STM2587		Gifsy-1 prophage: similar to phage tail assembly protein	2.67	1.15		2	1.41
STM2588		Gifsy-1 prophage: similar to tail fiber-like protein	2.5	1.29		2	1.73
STM2594		Gifsy-1 prophage: similar to phage tail component H	3.5	1.29		1	1.73
STM2616		Gifsy-1 prophage: similar to antirepressor protein of phage P22	6.25	0.5		4.67	0.58
STM2617		Gifsy-1 prophage: similar to antiterminator Q	3	0.82		5	0
STM2639	rseA	anti sigma E (sigma 24) factor, negative regulator	3	1		2.2	1.3
STM2645	yfiK	paral putative transport protein	3.75	0.96		4.67	0.58
STM2655		putative cytoplasmic protein	3.75	2.22		4.67	0.58
STM2672	yfiN	putative diguanylate cyclase/phosphodiesterase	2.25	1.5		3.67	0.58
STM2680		putative cytoplasmic protein	5.5	0.58		2	2
STM2742		putative cytoplasmic protein	2.5	0.58		1.33	1.53
STM2743		putative cytoplasmic protein	1.25	0.96		2	1
STM2746		putative Excinuclease ATPase subunit	3	1.15		2.67	2.08
STM2747		putative cytoplasmic protein	2.33	0.58		1.4	0.89
STM2754		putative hexulose 6 phosphate synthase	3.5	1.29		3.33	1.53
STM2755		putative hexulose 6 phosphate synthase	2	0		1.8	1.3
STM2761		putative inner membrane protein	2.4	1.52		2.67	0.82
STM2762		putative inner membrane protein	2.8	1.48		2.5	1.64
STM2763		putative integrase	6	0.82		4.33	1.15
STM2764		putative integrase core domain	3.75	2.5		3.67	1.15
STM2766		putative cytoplasmic protein	3.25	0.96		3.67	1.15
STM2767		putative Superfamily I DNA and RNA helicase	2.5	1.73		2.67	2.52
STM2770	fljA	Flagellar synthesis: repressor of fliC	3.75	1.26		6	0.82
STM2771	fljB	Flagellar synthesis: phase 2 flagellin (filament structural protein)	3	1.096		3.5	1.73
STM2774	iroC	putative ATP binding cassette (ABC) transporter	2	1		2	2.12
STM2777	iroN	TonB-dependent siderophore receptor protein	2.67	2.08		2.2	1.64
STM2779		putative inner membrane protein	2	0.82		3.67	1.53
STM2780		homologue of pipB, putative pentapeptide repeats (8 copies)	2.25	0.5		4	1.15
STM2781	virK	virulence gene; homologous sequence to virK in Shigella	3	1.41		3.33	2.31
STM2782	mig-14	putative transcription activator	3.75	0.5		4	1.73
STM2785	tctD	tricarboxylic transport: regulatory protein	0	0		0	0
STM2786		tricarboxylic transport	3.83	1.47		5.5	0.58
STM2787		tricarboxylic transport	5.5	0.58		3.33	1.31
STM2788		tricarboxylic transport	4	1.1		5.5	0.58
STM2795	ygaU	putative LysM domain	2.67	2.08		1.2	0.84
STM2796	yqaE	putative YqaE family transport protein	4.67	0.58		2.67	0.58
STM2816		putative glycoporin	3.25	0.5		4.33	1.15
STM2817	luxS	quorum sensing protein, produces autoinducer - acyl-homoserine lactone-signaling molecules	3.5	1.87		5	0.82
STM2840	norV	putative flavoprotein	2.6	0.89		2.67	1.63
STM2844		putative periplasmic or exported protein	4.75	1.26		4.5	1
STM2861	sitA	Salmonella iron transporter: fur regulated	2.67	0.58		3	1.41
STM2865	avrA	putative inner membrane protein	2	1.41		3.5	1.29
STM2866	sprB	transcriptional regulator	3.5	0.71		5.4	0.55
STM2867	hilC	bacterial regulatory helix-turn-helix proteins, araC family	3.33	1.86		5.25	0.96
STM2868		putative cytoplasmic protein	1.5	0.58		3.25	1.26
STM2869	orgA	putative flagellar biosynthesis/type III secretory pathway protein	2.5	0.58		2.67	2.08
STM2871	prgK	cell invasion protein; lipoprotein, may link inner and outer membranes	2	0		2.67	2.08
STM2872	prgJ	cell invasion protein; cytoplasmic	1.75	0.5		1.33	0.58
STM2873	prgI	cell invasion protein; cytoplasmic	3.5	0.58		2.33	2.52
STM2874	prgH	cell invasion protein	3.75	0.5		5	0
STM2875	hilD	regulatory helix-turn-helix proteins, araC family	3	1.1		2.75	1.5
STM2876	hilA	invasion genes transcription activator	3	1.41		4.25	1.5
STM2877	iagB	cell invasion protein	4.75	0.5		5.75	1.71
STM2878	sptP	protein tyrosine phosphate	1.25	0.5		2.75	0.5
STM2879	sicP	chaparone, related to virulence	3.5	1.29		5.25	2.06
STM2880		putative cytoplasmic protein	0	0		0	0
STM2881	iacP	putative acyl carrier protein	2.75	1.5		3.75	1.5
STM2882	sipA	cell invasion protein	1.25	0.5		2.5	1.29
STM2883	sipD	cell invasion protein	2.75	1.5		2.75	3.1
STM2884	sipC	cell invasion protein	1.8	0.45		2	1.79
STM2885	sipB	cell invasion protein	3	0.82		4.75	0.96
STM2886	sicA	surface presentation of antigens; secretory proteins	2.75	1.5		3	1.15
STM2887	spaS	surface presentation of antigens; secretory proteins	3	1.83		2.75	0.96
STM2888	spaR	surface presentation of antigens; secretory proteins	5.25	0.5		3.75	0.96
STM2889	spaQ	surface presentation of antigens; secretory proteins	3.75	0.96		4.75	1.71
STM2890	spaP	surface presentation of antigens; secretory proteins	3.25	0.96		5.5	0.58
STM2891	spaO	surface presentation of antigens; secretory proteins	3	0.82		4.5	1.29
STM2892	invJ	surface presentation of antigens; secretory proteins	4.25	1.71		2.5	1.73
STM2893	invI	surface presentation of antigens; secretory proteins	4.25	0.5		5	0
STM2894	invC	surface presentation of antigens; secretory proteins	2.25	0.96		3.5	0.58
STM2895	invB	surface presentation of antigens; secretory proteins	1.5	0.58		2.75	0.96
STM2896	invA	invasion protein	2.25	0.96		1.75	0.96
STM2897	invE	invasion protein	5.75	0.5		4	1.15
STM2898	invG	invasion protein; outer membrane	3.5	0.58		5.25	1.71
STM2899	invF	invasion protein	1.25	0.96		3.5	1.29
STM2900	invH	invasion protein	2.75	0.96		3.25	1.26
STM2901		putative cytoplasmic protein	0	0		0	0
STM2902		putative cytoplasmic protein	3.25	1.26		3.25	0.96
STM2903		putative cytoplasmic protein	2.25	1.5		3	1.15
STM2905		putative acetyltransferase	5	0		2.25	0.5
STM2906		putative cytoplasmic protein	4.25	0.5		4.25	1.5
STM2907	pphB	serine/threonine specific protein phosphatase 2	2.4	0.55		2.83	1.72
STM2908		putative cytoplasmic protein	1.75	0.96		3.25	1.89
STM2912		putative transcriptional regulators, LysR family	1	0		3	0.82
STM2918	ygbJ	3-hydroxyisobutyrate dehydrogenase	3.33	1.53		3.6	1.52
STM2924	rpoS	sigma S (sigma 38) factor of RNA polymerase, major sigmafactor during stationary phase	2.5	1.52		2.75	1.5
STM2945	sopD	secreted protein in the Sop family; transferred to eukaryotic cells	2.5	1.73		3.25	0.96
STM2950		putative metal-dependent hydrolases of the beta-lactamase superfamily II	2.5	0.58		3	1.73
STM2958	barA	sensory histidine kinase	4	2		4.5	1
STM2986		putative integral membrane protein	2.5	1.29		2.33	1.53
STM2998	ygdB	putative periplasmic protein	2	1		3	1.58
STM3026		putative outer membrane protein	0.8	0.45		1.67	0.82
STM3027	stdC	putative fimbrial chaparone protein	4.33	0.58		3.4	1.14
STM3028	stdB	putative outer membrane usher protein	2.33	2.08		2.6	1.82
STM3029.S	stdA	putative fimbrial-like protein	2.33	0.58		2.4	1.67
STM3030		putative periplasmic protein	6.4	1.14		5.67	1.37
STM3035		putative periplasmic protein	3.25	0.96		3	1
STM3036		putative inner membrane protein	3.75	1.26		2.25	0.96
STM3047	ygfY	putative cytoplasmic protein	4	0		5	0
STM3050	yqfB	putative cytoplasmic protein	5	0		5.5	0.58
STM3052		putative outer membrane protein	2	0		2	0
STM3080		putative mannitol dehydrogenase	1.75	0.5		2.33	1.15
STM3083		putative Mannitol dehydrogenase	2.75	2.22		1.33	1.15
STM3084.S		putative regulatory protein, gntR family	5	0		3.33	1.53
STM3087	yqgB	putative inner membrane protein	5.33	0.58		2.33	1.15
STM3089	yqgD	putative inner membrane protein	1.33	0.58		4.5	0.58
STM3098		putative transcriptional regulator	3.83	1.47		5	0.82
STM3117		putative lactoylglutathione lyase	5.5	1		2	2
STM3118		putative acetyl-CoA hydrolase	2.8	1.3		2.83	1.17
STM3119		putative monoamine oxidase	2.33	0.58		2.4	1.52
STM3120		putative transcriptional regulator, LysR family	2	2		2.75	0.5
STM3121		putative transcriptional regulator, LysR family	2.67	0.58		1.8	1.79
STM3125		putative cytoplasmic protein	4.25	2.06		1	1.73
STM3130		putative cytoplasmic protein	1.5	1.29		1.67	2.08
STM3133		putative amidohydrolase	3.67	0.58		3.2	1.3
STM3138		putative methyl-accepting chemotaxis protein	3.67	0.58		4.4	0.89
STM3142		putative ferrichrome-binding periplasmic protein	2.5	0.58		2.67	0.58
STM3152		putative methyl-accepting chemotaxis protein	4.17	1.33		5	0.82
STM3154		putative ATP-dependent RNA helicase-like protein	3.25	0.96		1.33	1.53
STM3155		putative cytoplasmic protein	3.75	1.5		3.5	2.38
STM3160		putative inner membrane protein	5.33	0.58		5	0
STM3169		putative dicarboxylate-binding periplasmic protein	1.75	0.5		1.33	0.58
STM3175		putative bacterial regulatory helix-turn-helix proteins, araC family	3.67	1.03		5.25	0.5
STM3193		putative thiol-disulfide isomerase and thioredoxin	3	0.82		3.67	1.15
STM3216		putative methyl-accepting chemotaxis protein	2.83	1.6		5.25	0.5
STM3227	yqjB	putative outer membrane protein	3	1		3.2	1.3
STM3228	yqjC	putative periplasmic protein	2.75	1.5		4.25	1.89
STM3245	tdcA	transcriptional activator of tdc operon (LysR family)	4.67	0.58		5	0
STM3251		putative sugar kinase, ribokinase family	2.5	1.29		2.5	1
STM3252	agaR	aga operon transcriptional repressor (DeoR family)	4.5	1.73		2	2.71
STM3253		putative fructose/tagatose biphosphate aldolase	3.75	1.26		1.75	1.26
STM3254		putative fructose-1-phosphate kinase	5	0		5.2	1.3
STM3277		putative inner membrane protein	4.25	0.5		2.33	1.15
STM3278		putative cytoplasmic protein	5.5	0.58		4.67	1.53
STM3328	arcB	sensory histidine kinase in two-component regulatory system with ArcA, senses redox conditions	2.6	1.51		2.67	1.51
STM3339	nanA	N-acetylneuraminate lyase (aldolase)	1.67	0.58		3.2	2.17
STM3342	sspA	stringent starvation protein A, regulator of transcription	1.25	0.96		1.75	2.22
STM3350		putative inner membrane protein	4.5	1.91		3.33	2.89
STM3355		putative tartrate dehydratase alpha subunit	2.75	1.26		2	1.73
STM3357		putative regulatory protein, gntR family	2.33	0.58		2.6	1.52
STM3363	yhcO	putative cytoplasmic protein	5.5	0.71		5	0.71
STM3387	yhdU	putative periplasmic protein	3	1.15		2.33	2.08
STM3388	gcpF	putative membrane domain involved in signal transduction; Diguanylate cyclase/phosphodiesterase domain 1; Diguanylate cyclase/phosphodiesterase domain 2	2.4	1.52		3.17	1.33
STM3389	envR	transcriptional repressor for envCD (acrEF) (TetR/AcrR family)	3.25	0.96		1.33	1.15
STM3411		putative cytoplasmic protein	4.33	0.58		5	0
STM3443	brf	bacterioferrin, an iron storage homoprotein	4.33	0.58		1.67	1.15
STM3444	bfd, yheA	regulatory or redox component complexing with Bfr, in iron storage and mobility	7	0		5	0
STM3478	bigA	putative surface-exposed virulence protein	4	2.31		2	0.82
STM3480	yhfL	putative outer membrane lipoprotein	3	0		1.67	1.53
STM3499	yhgE	putative inner membrane protein	3.67	1.03		4.75	0.96
STM3501	envZ	sensory histidine kinase in two-component regulatory system with OmpR	0	0		0	0
STM3502	ompR	response regulator in two-component regulatory system with EnvZ, affecting transcription of ompC and ompF (OmpR family)	3	1.1		2.5	1.29
STM3508		putative cytoplasmic protein	3.75	0.5		2	2.16
STM3516		putative cytoplasmic protein	3	0.82		1.33	1.15
STM3527		putative inner membrane protein	4.5	1.29		2.33	0.58
STM3532		putative dihydrodipicolinate synthetase	5.25	0.96		4.33	1.15
STM3533		putative bacterial transcriptional regulator	5	0		4	1.63
STM3547.Sc		putative transcriptional regulator of sugar metabolism	4.33	1.21		3.5	1.73
STM3548		putative cytoplasmic protein	4.75	1.89		5.25	0.96
STM3549		putative inner membrane protein	1.5	1		3	0
STM3550		putative phosphotriesterase	2.75	1.5		3.75	1.5
STM3601		putative phosphosugar isomerase	4.75	2.5		5.33	2.52
STM3602		putative regulatory protein, gntR family	2	0		1.6	1.34
STM3604		putative inner membrane protein	3.33	1.97		2.75	2.06
STM3606	yhjB	putative transcriptional regulator (LuxR/UhpA familiy)	2	1.87		2.17	1.83
STM3611	yhjH	putative Diguanylate cyclase/phosphodiesterase domain 3	1.25	0.96		5	1
STM3625	yhjV	putative HAAAP family transport protein	4	1.41		3.5	0.58
STM3633		putative bacterial regulatory proteins, lacI family	3.5	0.58		5.67	0.58
STM3636	lpfE	long polar fimbrial minor protein	2	0		1	1
STM3637	lpfD	long polar fimbrial operon protein	2	1		3.4	1.95
STM3638	lpfC	long polar fimbrial outer membrane usher protein	4.75	1.26		3.5	1.73
STM3639	lpfB	long polar fimbrial chaperone	2.67	1.53		3.2	1.1
STM3640	lpfA	long polar fimbria	3	1		3.4	1.14
STM3648	yiaG	putative transcriptional regulator	4.33	0.58		4.5	1
STM3653		putative acetyltransferase	1.75	0.5		3	0.82
STM3654		pseudogene; in-frame stop following codon 23	2.75	0.96		3.67	1.53
STM3667	yiaJ	transcriptional repressor (IclR family)	1.75	2.22		3	2.16
STM3670		putative chemotaxis protein, resembles cheA	2.5	1.73		2.75	1.5
STM3671	yiaM	putative transporter	2.4	0.89		3.67	2.34
STM3672	yiaN	putative DedA family, membrane protein	2.5	1		3.33	1.15
STM3681		putative transcriptional regulator	1.75	2.22		2.75	1.89
STM3687	mtlR	repressor for mtl	1.33	1.15		2.4	1.34
STM3690		putative inner membrane lipoprotein	1.67	1.53		3	2
STM3691		putative inner membrane protein	2	0.82		2.25	0.96
STM3696		putative transcriptional regulator	1.25	0.96		1.67	1.53
STM3697		putative mandelate racemase / muconate lactonizing enzyme family	4.75	1.89		4	1.73
STM3698		putative permease	5.5	1		4	1
STM3713	rfaL	O-antigen ligase	0	0		2.67	0.58
STM3714	rfaK	putative hexose transferase, lipopolysaccharide core biosynthesis	3.5	1.73		2.33	0.58
STM3715	rfaZ	lipopolysaccharide core biosynthesis	3.5	1.91		5.33	1.53
STM3716	rfaY	lipopolysaccharide core biosynthesis; modification of heptose region of the core	2.25	1.26		3.67	0.58
STM3717	rfaJ	UDP-D-glucose:(galactosyl)lipopolysaccharide glucosyltransferase	0.25	0.5		1.33	1.15
STM3718	rfaI	UDP-D-galactose:(glucosyl)lipopolysaccharide-alpha-1,3-D-galactosyltransferase	0.5	1		0.67	1.15
STM3719	rfaB	UDP-D-galactose:(glucosyl)lipopolysaccharide-1,6-D-galactosyltransferase	4.75	1.26		3.67	0.58
STM3720	yibR	putative inner membrane protein	1	1.15		3	1.83
STM3721	rfaP	lipopolysaccharide core biosynthesis; phosphorylation of core heptose	0.75	0.5		1.33	1.15
STM3722	rfaG	glucosyltransferase I	0	0		1.33	0.58
STM3723	rfaQ	lipopolysaccharide core biosynthesis; modification of heptose region of core	1	0.82		2.67	1.53
STM3736		putative transcriptional regulator, LysR family	3.83	1.6		4.5	1.29
STM3737		putative Zn-dependent hydrolase, including glyoxylases	0	0		0	0
STM3752		putative cytoplasmic protein	1.5	1.29		2	0.82
STM3753	sugR	ATP binding protein	5	0.82		2.75	1.71
STM3755	rhuM	putative cytoplasmic protein	3	0		3.75	2.06
STM3756	rmbA	putative cytoplasmic protein	1.75	1.5		3.5	2.38
STM3757	misL	putative autotransported protein	1.75	1.5		2.5	1
STM3758	fidL	putative inner membrane protein	3.25	0.5		1.75	0.5
STM3760		putative cytoplasmic protein	1.5	1.29		1.75	0.5
STM3761	slsA	putative inner membrane protein	2.25	0.5		3.25	1.5
STM3762	cigR	putative inner membrane protein	2.25	0.96		3	2
STM3763	mgtB	Mg2+ transport protein	2.5	0.58		1.25	1.5
STM3764	mgtC	Mg2+ transport protein	5.25	1.26		4	2.31
STM3768		putative selenocysteine synthase [L-seryl-tRNA(Ser) selenium transferase	3.5	1.73		3.67	1.15
STM3773		putative NtrC family transcriptional regulators, ATPase domain	3	1		2.4	1.52
STM3774		putative inner membrane protein	3	0.82		3.33	0.58
STM3777		putative cytoplasmic protein	3	1		2	1.41
STM3779		putative phosphotransferase system, HPr-related protein	2.75	0.5		3	1.73
STM3780		putative fructose-bisphosphate aldolase class-II	2.67	1.15		1.2	0.84
STM3781		putative sugar (pentulose and hexulose) kinase	3	1.15		3.33	0.58
STM3782		putative PTS system galactitol-specific enzyme IIC component	4.25	2.22		3.67	3.21
STM3783		putative periplasmic protein	0	0		2.33	0.58
STM3784		putative phosphotransferase system mannitol/fructose-specific IIA domain	3.67	0.58		2.6	0.89
STM3791		putative cytoplasmic protein	1.75	0.5		3	1
STM3792		putative L-fucose permease	3.33	0.58		4.4	1.82
STM3793		putative sugar kinase, ribokinase family	2.5	2.08		5	0
STM3794		putative regulatory protein, deoR family	3.25	0.96		4	1
STM3799		putative periplasmic protein	1.75	0.5		4.33	1.15
STM3806		pseudogene; frameshift	3	0.82		4	2.65
STM3824	torR	response regulator in multi-component regualtory system wtih TorS (sensory kinase) and TorT (periplasmic sensor), regulates tor operon (TorR family)	1.75	2.22		0.5	0.58
STM3826	torS	sensory kinase in multi-component regulatory system with TorR (regulator) and TorT (periplasmic sensor), regulates tor operon	3.5	1.97		3.5	1.91
STM3828	dgoA	galactonate dehydratase in bifunctional: 2-oxo-3-deoxygalactonate 6-phosphate aldolase and galactonate dehydratase	2.25	0.5		3	1.73
STM3832		putative permease	4.75	1.26		2.67	2.08
STM3836	recF	gap repair protein	1.25	1.89		2.5	3.1
STM3845		putative inner membrane protein	4.5	0.58		5	0
STM3846		putative reverse transcriptase (RNA-dependent DNA polymerase)	3	0.82		3.67	1.53
STM3858		putative phosphotransferase system fructose-specific component IIB	2.25	0.96		4	1
STM3860		putative dipeptide/oligopeptide/nickel ABC-type transport systems, periplasmic component	1.25	0.96		0.75	0.96
STM3863		putative permease	2.25	2.06		4	1
STM3906		putative cytoplasmic protein	2.25	0.5		4	1
STM3907		putative cytoplasmic protein	2	0.82		3.67	1.53
STM3941		putative inner membrane protein	2.25	0.96		3.33	2.08
STM3942		putative cytoplasmic protein	4.75	1.26		4.33	2.08
STM3944		putative inner membrane protein	2.75	1.5		1	0.82
STM3953	yigF	putative inner membrane protein	1.33	0.58		2.6	1.67
STM3954	yigG	putative inner membrane protein	5.75	1.89		6	1
STM3966		putative arylsulfatase regulator	2.5	1.91		3.67	2.08
STM3975	tatC	part of sec-independent protein export, integral membrane protein	0	0		0.5	1
STM3980		putative outer membrane protein	5	0		5.2	0.45
STM3981		putative cytoplasmic protein	2.75	1.26		4	1
STM3995	yihD	putative cytoplasmic protein	5	0		5	1.15
STM4000	spf	spot 42 RNA, inhibition of DNA synthesis	4.67	0.58		3	0
STM4013.S		putative membrane-associated, metal-dependent hydrolase	2.75	0.96		2.67	1.53
STM4016	yshA	putative outer membrane protein	2.25	1.71		3.33	1.15
STM4022	yihT	putative aldolase	2	0		2	1.73
STM4030.S		putative cytoplasmic protein	2.25	1.89		0.75	0.96
STM4031		putative cytoplasmic protein	4.25	0.96		3.5	1.29
STM4039		putative inner membrane lipoprotein	2.25	0.5		2	1
STM4040	yiiG	putative cytoplasmic protein	2	0.82		1.33	0.58
STM4051		putative outer membrane protein	3	1		3	1.87
STM4055	sodA	superoxide dismutase, manganese	2	1.67		1	1.15
STM4057		putative inner membrane protein	5.25	0.96		5	0
STM4065		putative permease of the Na+:galactoside symporter family	4.5	1.73		6.33	1.15
STM4067		putative ADP-ribosylglycohydrolase	3.75	0.96		4.67	0.58
STM4068		putative regulatory protein, gntR family	1.67	1.53		3	0.71
STM4071		putative Mannose-6-phosphate isomerase	2.5	0.58		2.33	2.08
STM4073	ydeW	putative transcriptional repressor	4.33	1.15		3.6	1.52
STM4076	ydeZ	putative ABC superfamily (membrane), sugar transport protein	3	0.82		3.33	2.08
STM4077	yneA	putative ABC superfamily (peri_perm), sugar transport protein	1.5	1.29		2.33	2.08
STM4078	yneB	putative fructose-1,6-bisphosphate aldolase	3.67	1.53		2.4	1.82
STM4079.S	yneC	putative inner membrane protein	3.25	1.71		2.33	3.21
STM4098		putative arylsulfate sulfotransferase	5	0		4.33	1.15
STM4102		putative inner membrane protein	3.5	1.73		4.33	1.15
STM4103		putative cytoplasmic protein	3.25	1.71		3.33	0.58
STM4140	yiiG	putative cytoplasmic protein	5	0		4.67	0.58
STM4141		putative cytoplasmic protein	5.67	0.58		5	0
STM4155		putative inner membrane protein	2.25	0.96		1.67	1.53
STM4156		putative cytoplasmic protein	3.25	1.5		3.67	1.15
STM4157		putative cytoplasmic protein	5.25	0.96		4.75	1.89
STM4192		putative cytoplasmic protein	4	0		4.8	0.45
STM4193	yjbC	putative pseudouridine synthase	1.75	0.5		4	1.41
STM4195		putative Na+-dependent transporter	3.25	1.26		2.33	0.58
STM4196		putative cytoplasmic protein	1.75	0.96		1.67	0.58
STM4197		putative inner membrane protein	2	0		0.67	1.15
STM4204		putative inner membrane protein	2.67	2.08		1	1.22
STM4205		putative phage glycosyltransferase	1.67	0.58		1.8	0.84
STM4206		putative phage glucose translocase	5.25	0.5		4	1
STM4212		putative phage tail core protein	5	0		7.33	1.15
STM4216		putative inner membrane protein	1.25	0.96		3	1.73
STM4219		putative cytoplasmic protein	1.25	0.96		1.67	2.89
STM4240	yjbJ	putative cytoplasmic protein	5	0		5	0
STM4242		putative outer membrane or exported	3	1.1		3	1.41
STM4257		putative inner membrane or exported	5.5	1.91		2.5	1
STM4258		putative methyl-accepting chemotaxis protein	1.6	0.55		1.5	0.55
STM4259		putative ABC exporter outer membrane component homolog	5	1.41		2.5	0.58
STM4260		membrane permease, predicted cation efflux pump	3.25	2.06		3.25	1.5
STM4261		putative inner membrane protein	2.5	1		2	0.82
STM4262		putative ABC-type bacteriocin/lantibiotic exporter, contain an N-terminal double-glycine peptidase domain	2.5	1		1.25	0.5
STM4264	yjcC	putative diguanylate cyclase/phosphodiesterase	0	0.45		2.17	1.83
STM4276		putative cytoplasmic protein	3.75	1.89		4.33	2.08
STM4295	adiY	transcriptional activator of adiA (AraC/XylS family)	2.5	1		2	1
STM4302		putative cytoplasmic protein	1	0.82		1	1
STM4303	dcuR	response regulator in two-component regulatory system with DcuS, regulates anaerobic fumarate respiration	3.75	0.96		4.75	2.36
STM4305		putative anaerobic dimethyl sulfoxide reductase, subunit A	2	1.41		2.67	2.08
STM4310		putative inner membrane protein	3.5	1.29		3	2
STM4312		putative phage protein	4.25	1.26		5.67	0.58
STM4314		putative bacterial regulatory proteins, luxR family	2	1.41		2.67	1.15
STM4315		putative AraC-type DNA-binding domain-containing protein	4	1.41		0.6	0.89
STM4316		putative cytoplasmic protein	2.75	1.89		4.33	0.58
STM4317		putative helix-turn-helix protein, copG family	2	0		2.2	1.1
STM4319	phoN	non-specific acid phosphatase	1.75	1.71		2.67	1.53
STM4332	yjeJ	putative inner membrane protein	1.5	0.58		1.33	1.53
STM4337	ecnR	putative bacterial regulatory protein, luxR family	1.33	0.58		2.8	2.17
STM4346	yjeO	putative inner membrane protein	2.5	1.29		1.67	0.58
STM4351		putative arginine-binding periplasmic protein	1.75	0.96		1.67	0.58
STM4370	yjfI	putative cytoplasmic protein	5.5	0.71		5	0
STM4375	yjfM	putative inner membrane protein	4.75	1.26		3.67	1.53
STM4417		putative transcriptional regulator	1	0.82		2	1.83
STM4418		sugar (and other) transporter	5.75	0.5		7.33	1.15
STM4422		putative cytoplasmic protein	2.75	1.26		3.67	1.15
STM4423		putative AraC-type DNA-binding domain-containing protein	4	1.41		1.75	0.96
STM4424		putative endonuclease	1.25	0.96		3.67	2.08
STM4426	srfJ	activated by transcription factor SsrB, similar to Homo sapiens lysosomal glucosyl ceramidase	2.5	1.64		2.25	1.71
STM4428		putative permease	2.25	0.5		3.67	1.15
STM4433		putative thiamine pyrophosphate-requiring enzyme, oxidoreductase family	1.67	0.58		2.2	1.48
STM4457		putative transposase	2.67	1.15		3	1.73
STM4462	yjgG	putative cytoplasmic protein	5.5	0.71		4.6	0.55
STM4464		putative arginine repressor	1	0.82		1.33	1.15
STM4472	ytgA	putative inner membrane protein	2.5	1		2.67	0.58
STM4474	yjgN	putative inner membrane protein	2.33	0.58		1.6	0.89
STM4475	valS	valine tRNA synthetase	0.5	1		2.25	2.22
STM4484	idnD	L-idonate 5-dehydrogenase	2.75	0.5		3.33	1.53
STM4489		putative superfamily I DNA helicases	1.67	0.58		2.2	1.3
STM4490		putative Mrr restriction endonuclease	3	0		3.25	1.71
STM4495		putative type II restriction enzyme, methylase subunit	3.5	0.58		3.33	0.58
STM4499	yeeN	putative cytoplasmic protein	4.75	0.5		5	1
STM4503		putative inner membrane protein	4.75	1.26		5.33	1.15
STM4504		putative cytoplasmic protein	5	0.82		5	0
STM4509.S		putative cytoplasmic protein	3.25	1.5		4.33	1.53
STM4510		putative aspartate racemase	3	1.15		3.33	0.58
STM4522		putative inner membrane protein	3.5	1		3.67	1.15
STM4524	hsdS	specificity determinant for hsdM and hsdR	3	1		2	1.87
STM4529		putative cytoplasmic protein	1.67	0.58		1	0.71
STM4548	bglJ	transcriptional regulator (activator) of bgl operon (LuxR/UhpA family)	2.33	0.58		1.8	1.48
STM4551		putative diguanylate cyclase/phosphodiesterase domain 1	3.25	0.96		3.67	1.53
STM4572	stjB	putative fimbrial usher protein	2	0		3.25	1.26
STM4573	stjC	putative fimbrial chaparone protein	0.67	0.58		3.6	1.52
STM4574		putative outer membrane protein	1.67	0.58		1	1.22
STM4591	sthE	putative major fimbrial subunit	0.33	0.58		1.2	0.84
STM4592	sthD	putative fimbrial subunit	2.33	1.53		2.2	2.17
STM4593	sthB	putative fimbrial usher protein	2	1		2.2	2.17
STM4594	sthA	putative fimbrial chaparone protein	2.67	1.15		3.2	2.59
STM4595		putative fimbrial chaparone protein	1	0.82		1	0.82
STM4596		putative inner membrane protein	3.75	1.26		1.67	1.53
STM4598	arcA	response regulator (OmpR family) in two-component regulatory system with ArcB (or CpxA), regulates genes in aerobic pathways	0.67	0.52		1.5	1
STM4599	yjjY	putative inner membrane protein	2.67	0.58		0	0
T13		sRNA candidate	4	0		3.33	0.58
T9		sRNA candidate	4.5	0.71		4.33	0.58
C1023		sRNA candidate	1	0		1.5	0.84
cand5001		sRNA candidate	3.33	0.58		4	0
cand5002		sRNA candidate	2.33	0.58		3	0
cand5003		sRNA candidate	3.67	0.58		4.25	0.96
cand5004		sRNA candidate	3.67	0.58		5.25	0.5
csrB		sRNA candidate	5	0		5	0
csrC		sRNA candidate	4	0		5	0
dsrA		sRNA candidate	4.67	0.58		5	0
gcvB		sRNA candidate	4	0		5	0
HB236530		sRNA candidate	3.5	0.71		4	0
invR		sRNA candidate	4	0		0.67	1.15
istR		STM_sRNA_077_istR sRNA candidate	5	0		5	0
micA		STM_sRNA_053_micA sRNA candidate	5.33	0.58		5	0
micC		STM_sRNA_033_micCsRNA candidate	4.67	0.58		5	0
micF		STM_sRNA_043_micF sRNA candidate	5	0		5	0
oxyS		sRNA candidate	4.67	0.58		6	0
pal1		sRNA candidate	4.33	0.58		6.5	0.58
rprA		sRNA candidate	4.33	0.58		5	1
rseX		sRNA candidate	5	0		5	0
ryaA		sRNA candidate	4.67	0.58		5	0
rybA		sRNA candidate	4.5	0.71		5.33	0.58
rybB		sRNA candidate	4.5	0.71		4	1
rydB		sRNA candidate	4.5	0.71		4.33	0.58
rydC		STM_sRNA_032_rydC sRNA candidate	4.33	0.58		5	0
ryeB		STM_sRNA_038_ryeB sRNA candidate	4.67	0.58		5	0
ryeE		STM_sRNA_042_ryeE sRNA candidate	4.33	0.58		5	0
ryfA		STM_sRNA_046_ryfA sRNA candidate	4.33	0.58		5.75	0.5
rygB		sRNA candidate	6	0		5	0
rygC		sRNA candidate	4	0		5	0
rygD		sRNA candidate	5	0		4.67	0.58
ryhB		sRNA candidate	4.67	0.58		5	0
spot42		sRNA candidate	4.67	0.58		4	0
sraA		sRNA candidate	3	0		4.33	0.58
sraB		sRNA candidate	5	0		4	1
sraE		sRNA candidate	4	1.41		3.67	1.15
sraF		STM_sRNA_062_sraF sRNA candidate	4.33	1.53		5.17	0.41
sraH		sRNA candidate	4	2		4.5	0.55
sraJ		sRNA candidate	3.67	1.15		5	0
sraL		sRNA candidate	3	0		4.5	0.58
sroA		sRNA candidate	1.33	0.58		3	0
sroB		sRNA candidate	3.33	0.58		4.75	0.5
sroC		sRNA candidate	5	0		5.33	0.58
sroF		sRNA candidate	4.67	0.58		5	0
PSLT013	pefI	plasmid-encoded fimbriae; regulatory	6	1		5	0
PSLT014	orf6	putative outer membrane protein	5	0		5	0.71
PSLT015	orf5	putative outer membrane protein	4	2.65		2.8	1.79
PSLT016	pefD	plasmid-encoded fimbriae;chaparone	4.43	0.53		0.29	0.49
PSLT017	pefC	plasmid-encoded fimbriae; usher protein	4.29	1.11		0.29	0.49
PSLT018	pefA	plasmid-encoded fimbriae; major fimbrial subunit	4.67	0.58		4.6	1.67
PSLT019	pefB	plasmid-encoded fimbriae;regulation	5	0		4.8	0.45
PSLT037	spvD	Salmonella plasmid virulence: hydrophilic protein	4.71	0.49		4.86	0.38
PSLT039	spvB	Salmonella plasmid virulence: hydrophilic protein	5.14	0.38		3.57	0.79
PSLT041	spvR	Salmonella plasmid virulence: regulation of spv operon, lysR family	4.33	1.15		4.6	0.89
PSLT053	parB	plasmid partition protein B	2	0		1.4	1.34
PSLT077	traA	conjugative transfer: fimbrial subunit	4.67	0.58		1.6	1.82
PSLT098	traQ	conjugative transfer: fimbrial synthesis	6.33	1.15		5.2	0.84
PSLT110	traX	conjugative transfer: fimbrial acetylation	4.86	0.38		5	0
