# Supplementary material for: Identification of Novel Factors Involved in Modulating Motility of Salmonella enterica Serotype Typhimurium
Source: PLoS One. 2014 Nov 4;9(11):e111513. doi: 10.1371/journal.pone.0111513 (PMC4219756; doi:10.1371/journal.pone.0111513)
Supplement: Table S6 — Densitometry data underlying Figures 3 and 5 , and representative images of Western blots used to generate this data. (XLSX) [file pone.0111513.s008.xlsx]

## Sheet: Densitometry data for figure 3 
Densitometry on sheared samples for motility paper
February-April 2010
	Quantity One software was used for quantifications
	Area of equal size was selected for each lane at the region of expected molcecular mass of FliC or FljB
	Density was quantified as intensity/sq. mm
Samples were made on Jan 25-29, 2010
	FliC							FljB						Coomassie
	Density	Density after background subtraction	Relative to WT	Corrected by loading				Density	Density after background subtraction	Relative to WT	Corrected by loading				Density	Relative to WT
WT	6.37e+06	5.03325e+06	1	1			WT	7.36948e+06	5.04829e+06	1	1			WT	5.06537e+06	1
FliC	1.33675e+06	0	0	0			FljB	2.32119e+06	0	0	0			FljB	3.12663e+06	0.617257
STM1914	698063	-638683	-0.126893	-0.205575			STM1914	2.76196e+06	440776	0.0873119	0.141452			STM1914	3.12663e+06	0.617257
STM1960	973908	-362838	-0.0720882	-0.0482044			STM1960	2.06717e+06	-254018	-0.0503177	-0.0336468			STM1960	7.5751e+06	1.49547
STM2083	3.25669e+06	1.91994e+06	0.381451	0.368867			STM2083	8.18908e+06	5.86789e+06	1.16235	1.124			STM2083	5.23818e+06	1.03412
STM1178	1.06644e+06	-270301	-0.0537031	-0.104116			STM1178	2.55064e+06	229449	0.0454509	0.0881171			STM1178	2.61272e+06	0.515801
STM0343	8448494	7.11175e+06	1.41295	1.41837			STM0343	8.62169e+06	6.30051e+06	1.24805	1.25283			STM0343	5.04603e+06	0.996182
STM2010	6.41682e+06	5.08007e+06	1.0093	1.07626			STM2010	6.76676e+06	4.44558e+06	0.88061	0.939032			STM2010	4.75023e+06	0.937785
	Density	Density after background subtraction	Relative to WT	Corrected by loading				Density	Density after background subtraction	Relative to WT	Corrected by loading				Density	Relative to WT
WT	6.81669e+06	5.19927e+06	1	1			WT	2.11747e+06	368228	1	1			WT	4.23326e+06	1
FliC	1.61741e+06	0	0	0			FljB	1.74924e+06	0	0	0			FljB	5.96799e+06	1.40979
STM2085	7.60426e+06	5986849	1.15148	0.812516			STM2085	4.08816e+06	2.33892e+06	6.35183	4.48203			STM2085	5.99927e+06	1.41718
STM2083	1.21245e+06	-404961	-0.077888	-0.0488003			STM2083	4.15766e+06	2.40843e+06	6.54058	4.09797			STM2083	6.75651e+06	1.59605
STM3718	3.93175e+06	2.31434e+06	0.445127	0.883939			STM3718	1.72155e+06	-27683.2	-0.0751795	-0.149292			STM3718	2.13175e+06	0.503572
	Density	Density after background subtraction	Relative to WT	Corrected by loading				Density	Density after background subtraction	Relative to WT	Corrected by loading				Density	Relative to WT
WT	5.4261e+06	3.74232e+06	1	1			WT	1.11511e+06	464925	1	1			WT	7265897	1
FliC	1.68378e+06	0	0	0			FljB	650187	0	0	0			FljB	6.49054e+06	0.893288
STM2785	8.60488e+06	6.9211e+06	1.84941	2.68818			STM2785	1.50479e+06	854598	1.83814	2.6718			STM2785	4.99879e+06	0.687979
STM2880	3.7995e+06	2.11572e+06	0.565349	0.698749			STM2880	1.74277e+06	1092582	2.35002	2.90453			STM2880	5.87875e+06	0.809088
STM1922	7.28957e+06	5.60578e+06	1.49794	1.71568			STM1922	2.00083e+06	1350644	2.90508	3.32735			STM1922	5.66683e+06	0.873091
STM1916	9.69997e+06	8.01619e+06	2.14204	2.28473			STM1916	934387	284200	0.611281	0.652001			STM1916	4686590	0.937546
	Density	Density after background subtraction	Relative to WT	Corrected by loading				Density	Density after background subtraction	Relative to WT	Corrected by loading				Density	Relative to WT
WT	1.46436e+06	928920	1	1			WT	742934	214377	1	1			WT	2.97395e+06	1
FliC	535439	0	0	0			FljB	528558	0	0	0			FljB	3.77116e+06	1.26807
STM1178	359868	-175570	-0.189005	-0.153421			STM1178	853912	325354	1.51767	1.23194			STM1178	3.66371e+06	1.23194
STM1960	537195	1756.1	0.00189048	0.00135634			STM1960	769270	240712	1.12285	0.805599			STM1960	4.1451e+06	1.3938
STM1914	741515	206077	0.221846	0.190741			STM1914	533128	4570.76	0.0213212	0.0183317			STM1914	4.38613e+06	1.16307
STM2010	1.564e+06	1.02857e+06	1.10727	1.1697			STM2010	764818	236260	1.10208	1.16422			STM2010	3.46817e+06	0.946628
STM0343	1.30854e+06	773100	0.832257	0.909905			STM0343	452045	-76512.4	-0.356906	-0.390205			STM0343	3.79138e+06	0.914664
	Density	Density after background subtraction	Relative to WT	Corrected by loading				Density	Density after background subtraction	Relative to WT	Corrected by loading				Density	Relative to WT
WT	8.21253e+06	6.77405e+06	1	1			WT	605282	242589	1	1			WT	9.47766e+06	1
FliC	1.43848e+06	0	0	0			FljB	362692	0	0	0			FljB	9.3719e+06	0.988841
STM4595	1.11186e+07	9.68014e+06	1.429	1.42158			STM4595	818640	455947	1.8795	1.86973			STM4595	9.52719e+06	1.00523
STM0699	8.93783e+06	7.49935e+06	1.10707	1.12575			STM0699	587767	225074	0.9278	0.943456			STM0699	9.21638e+06	0.983406
STM4591	2.52953e+06	1.09105e+06	0.161063	0.163429			STM4591	736573	373880	1.54121	1.56385			STM4591	9.38926e+06	0.985523
	Density	Density after background subtraction	Relative to WT	Corrected by loading				Density	Density after background subtraction	Relative to WT	Corrected by loading				Density	Relative to WT
WT	8.12353e+06	6.21496e+06	1	1			WT	6.91962e+06	307404	1	1			WT	8.04809e+06	1
FliC	1.90856e+06	0	0	0			FljB	6.61222e+06	0	0	0			FljB	7.82287e+06	0.972015
STM1923	6.89275e+06	4.98419e+06	0.801966	0.895247			STM1923	6.86406e+06	251838	0.819241	0.914532			STM1923	7.20951e+06	0.895804
STM2342	4.21479e+06	2306222	0.371076	0.373123			STM2342	7.28947e+06	677256	2.20315	2.2153			STM2342	8.00393e+06	0.994513
	Density	Density after background subtraction	Relative to WT	Corrected by loading				Density	Density after background subtraction	Relative to WT	Corrected by loading				Density	Relative to WT
WT	7.13492e+06	6.42178e+06	1	1			WT	4.68242e+06	3.08831e+06	1	1			WT	2998488	1
FliC	713145	0	0	0			FljB	1.59411e+06	0	0	0			FljB	3.12663e+06	1.04274
STM0551	4.38218e+06	3.66904e+06	0.571343	0.34433			STM4595	5.37567e+06	3.78156e+06	1.22447	0.737951			STM4595	4.97536e+06	1.65929
STM1358	7.17166e+06	6.45851e+06	1.00572	0.587945			STM0699	8.94848e+06	7.35437e+06	2.38136	1.39214			STM0699	5.34833e+06	1.71057
2017-04-02
	Quantity One software was used for quantifications
	Area of equal size was selected for each lane at the region of expected molcecular mass of FliC or FljB
	Density was quantified as intensity/sq. mm
Samples were made on	2017-04-10
	2017-04-17
	FliC							FljB						Coomassie
	Density	Density after background subtraction	Relative to WT	Corrected by loading				Density	Density after background subtraction	Relative to WT	Corrected by loading				Density	Relative to WT
WT	4.87776e+06	3.44668e+06	1	1			WT	1.54752e+06	277592	1	1			WT	7.22542e+06	1
FliC	1.43109e+06	0	0	0			FljB	1.26993e+06	0	0	0			FljB	7.35661e+06	1.01816
STM1913	1.22166e+06	-209432	-0.0607635	-0.057288			STM1913	1.28433e+06	14400.3	0.0518759	0.0489087			STM1913	7.66377e+06	1.06067
	1.17035e+06	-260742	-0.0756503	-0.0709109				1.28177e+06	11841.2	0.0426568	0.0399844				7.70834e+06	1.06684
STM1914	1.12409e+06	-307002	-0.089072	-0.0780816			STM1914	1.22635e+06	-43576.3	-0.15698	-0.13761			STM1914	8.24244e+06	1.14076
	1.17886e+06	-252229	-0.0731804	-0.0658401				1.2869e+06	16971.8	0.0611395	0.055007				8.03095e+06	1.11149
STM1960	1.26741e+06	-163681	-0.0474894	-0.0431746			STM1960	1.44616e+06	176232	0.634858	0.577176			STM1960	7.94752e+06	1.09994
	1.61467e+06	183581	0.0532633	0.0511948				1.76635e+06	496420	1.78831	1.71886				7.51736e+06	1.0404
STM2083	4.41613e+06	2.98505e+06	0.866065	0.868822			STM2083	1.73678e+06	466859	1.68182	1.68717			STM2083	7.20249e+06	0.996827
	3.11898e+06	1.68789e+06	0.489715	0.49513				1.93628e+06	666358	2.40049	2.42704				7.1464e+06	0.989064
	Density	Density after background subtraction	Relative to WT	Corrected by loading				Density	Density after background subtraction	Relative to WT	Corrected by loading				Density	Relative to WT
WT	2.40969e+06	1.87345e+06	1	1			WT	799022	37683.7	1	1			WT	6.46085e+06	1
FliC	536243	0	0	0			FljB	761338	0	0	0			FljB	6.51029e+06	1.00765
STM2085	3.1002e+06	2.56396e+06	1.36858	1.27512			STM2085	836147	74808.7	1.98517	1.84961			STM2085	6.9344e+06	1.0733
	5.9081e+06	5.37186e+06	2.86737	2.86336				934386	173048	4.59211	4.5857				6.46989e+06	1.0014
STM3718	3.83312e+06	3.29687e+06	1.75979	1.5617			STM3718	581450	-179888	-4.77362	-4.23627			STM3718	7.28037e+06	1.12684
	3.91707e+06	3.38083e+06	1.8046	1.63243				594094	-167244	-4.43809	-4.01466				7.1423e+06	1.10547
STM1916	6.63301e+06	6.09677e+06	3.25431	3.21262			STM1916	819707	58369.3	1.54893	1.52909			STM1916	6.54469e+06	1.01298
	5.38136e+06	4.84511e+06	2.58621	2.54298				823825	62487	1.6582	1.63048				6.57067e+06	1.017
	Density	Density after background subtraction	Relative to WT	Corrected by loading				Density	Density after background subtraction	Relative to WT	Corrected by loading				Density	Relative to WT
WT	51445	37540	1	1			WT	1.97635e+06	162819	1	1			WT	7.53011e+06	1
FliC	13905	0	0	0			FljB	1.81353e+06	0	0	0			FljB	7.72904e+06	1.02642
STM2785	54386	40481	1.07834	1.06807			STM2785	3.09595e+06	1.28242e+06	7.87635	7.80132			STM2785	7.60252e+06	1.00962
	53189	39284	1.04646	1.01724				2.29934e+06	485810	2.98373	2.90042				7.74639e+06	1.02872
STM2880	54375	40470	1.07805	1.16133			STM2880	2.31339e+06	499864	3.07005	3.30721			STM2880	6.99013e+06	0.928291
	35987	22082	0.588226	0.638018				2304896	491366	3.01785	3.27331				7125846	0.921958
	Density	Density after background subtraction	Relative to WT	Corrected by loading				Density	Density after background subtraction	Relative to WT	Corrected by loading				Density	Relative to WT
WT	5.35551e+06	4.46049e+06	1	1			WT	979060	35520.3	1	1			WT	7.59282e+06	1
FliC	895023	0	0	0			FljB	943539	0	0	0			FljB	7.66152e+06	1.00905
STM1178	496638	-398385	-0.0893142	-0.0906451			STM1178	976374	32834.4	0.924384	0.938159			STM1178	7.48134e+06	0.985318
	440762	-454261	-0.101841	-0.0999006				728137	-215402	-6.0642	-5.94865				7.74029e+06	1.01942
	Density	Density after background subtraction	Relative to WT	Corrected by loading				Density	Density after background subtraction	Relative to WT	Corrected by loading				Density	Relative to WT
WT	14845	2181	1	1			WT	4002606	662496	1	1			WT	7.05844e+06	1
FliC	12664	0	0	0			FljB	3340110	0	0	0			FljB	6.7374e+06	0.954517
STM0699	19671	7007	3.21275	3.31934			STM0699	4.07317e+06	733057	1.10651	1.14322			STM0699	6.83178e+06	0.967888
	21231	8567	3.92801	4.01902				3.36539e+06	25279.2	0.0381576	0.0390416				6.89861e+06	0.977357
	Density	Density after background subtraction	Relative to WT	Corrected by loading				Density	Density after background subtraction	Relative to WT	Corrected by loading				Density	Relative to WT
WT	57858	8937	1	1			WT	3.67569e+06	345203	1	1			WT	7.41141e+06	1
FliC	48921	0	0	0			FljB	3.33049e+06	0	0	0			FljB	7.05245e+06	0.951567
STM4595	80355	31434	3.51729	3.74041			STM4595	4.50398e+06	1.17349e+06	3.39943	3.61507			STM4595	6.96931e+06	0.940349
	70777	21856	2.44556	2.62584				4.35359e+06	1.0231e+06	2.96378	3.18226				6.90258e+06	0.931345
STM0551	59689	10768	1.20488	1.25145			STM0551	3.61497e+06	284476	0.824085	0.855936			STM0551	7.13562e+06	0.962788
	56717	7796	0.872329	0.891555				3.32218e+06	-8307.12	-0.0240645	-0.0245949				7.25158e+06	0.978435
STM1358	60398	11477	1.28421	1.35285			STM1358	3.48837e+06	157883	0.457363	0.481809			STM1358	7.03538e+06	0.949263
	60157	11236	1.25725	1.30343				3512684	182194	0.527788	0.547177				7148795	0.964567
	Density	Density after background subtraction	Relative to WT	Corrected by loading				Density	Density after background subtraction	Relative to WT	Corrected by loading				Density	Relative to WT
WT	2.8974e+06	1.2506e+06	1	1			WT	2.38003e+06	330671	1	1			WT	7.50158e+06	1
FliC	1.6468e+06	0	0	0			FljB	2.04936e+06	0	0	0			FljB	7.44862e+06	0.99294
STM4591	5.30803e+06	3.66122e+06	2.92758	3.12181			STM4591	2.29148e+06	242113	0.732188	0.780764			STM4591	7.03487e+06	0.937784
	5.47681e+06	3.83001e+06	3.06255	3.3281				2.09253e+06	43171	0.130556	0.141877				6.90301e+06	0.920207
STM0343	5.13361e+06	3.4868e+06	2.78811	3.16975			STM0343	2.06504e+06	15679.8	0.0474183	0.0539089			STM0343	6.5984e+06	0.879601
	7.04742e+06	5.40062e+06	4.31844	4.7625				2.22473e+06	175365	0.530332	0.584866				6.80212e+06	0.906758
	Density	Density after background subtraction	Relative to WT	Corrected by loading				Density	Density after background subtraction	Relative to WT	Corrected by loading				Density	Relative to WT
WT	4.59586e+06	2.75312e+06	1	1			WT	1.36455e+06	348855	1	1			WT	7.66575e+06	1
FliC	1.84274e+06	0	0	0			FljB	1.0157e+06	0	0	0			FljB	7.44862e+06	0.971676
STM2010	7.08462e+06	5.24188e+06	1.90398	2.01659			STM2010	1.42855e+06	412849	1.18344	1.25344			STM2010	7.23767e+06	0.944157
	6.87125e+06	5.02851e+06	1.82648	1.96928				1.33433e+06	318636	0.913378	0.984789				7.10987e+06	0.927486
STM1922	6.76544e+06	4.9227e+06	1.78804	1.91832			STM1922	1.46972e+06	454025	1.30147	1.3963			STM1922	7.14513e+06	0.932085
	6.51516e+06	4.67242e+06	1.69713	1.78502				2.00356e+06	987868	2.83175	2.9784				7.2883e+06	0.950762
STM1923	5.92455e+06	4.08181e+06	1.48261	1.51008			STM1923	1.37427e+06	358575	1.02787	1.04691			STM1923	7.52632e+06	0.981812
	2.58275e+06	740012	0.26879	0.279534				1.39017e+06	374473	1.07344	1.11634				7.37111e+06	0.961565

## Sheet: Densitometry data for figure 5
Densitometry on sheared samples for motility paper
July of 2012
	Quantity One software was used for quantifications
	Area of equal size was selected for each lane at the region of expected molcecular mass of FliC or FljB
	Density was quantified as intensity/sq. mm
Samples were made on	2012-07-12
	2012-07-13
	2012-07-16
	FliC					FljB				Coomassie
	Raw					Raw					Raw
	Density	Relative to WT	Corrected by loading			Density	Relative to WT	Corrected by loading			Density	Relative to WT
WT	6.78796e+06	1	1		WT	1.1708e+06	1	1		WT	5.40625e+06	1
bcfF	4.80276e+06	0.707541	0.87407		bcfF	7.34344e+06	6.27217	7.74841		bcfF	6.67869e+06	1.23536
bcfF	2.99269e+06	0.440883	0.54073		bcfF	6.98824e+06	5.96879	7.32056		bcfF	6.63062e+06	1.22647
bcfF	1.92253e+06	0.283227	0.337806		bcfF	5.27039e+06	4.50155	5.36901		bcfF	6.44805e+06	1.1927
ybiK	7.26676e+06	1.07054	1.63215		ybiK	903841	0.771988	1.17698		ybiK	8.24244e+06	1.52461
ybiK	7.02365e+06	1.03472	1.53707		ybiK	676202	0.577557	0.857957		ybiK	8.03095e+06	1.48549
ybiK	5.95182e+06	0.876821	1.28898		ybiK	763564	0.652175	0.958736		ybiK	7.94752e+06	1.47006
	Raw					Raw					Raw
	Density	Relative to WT	Corrected by loading			Density	Relative to WT	Corrected by loading			Density	Relative to WT
WT	5.32554e+06	1	1		WT	1.41998e+06	1	1		WT	5.40625e+06	1
STM1630	8.12905e+06	1.52643	1.85415		STM1630	3.0309e+06	2.13446	2.59273		STM1630	6.56699e+06	1.2147
STM1630	8.23347e+06	1.54603	1.87495		STM1630	1.98201e+06	1.3958	1.69275		STM1630	6.55643e+06	1.21275
STM1630	8.55705e+06	1.60679	1.93769		STM1630	1.19164e+06	0.839194	1.01201		STM1630	6.51959e+06	1.20594
STM0098	8.43247e+06	1.5834	2.43103		STM0098	1.78514e+06	1.25715	1.93014		STM0098	8.30035e+06	1.53532
STM0098	8.07081e+06	1.51549	2.25949		STM0098	1.85358e+06	1.30535	1.94619		STM0098	8.06035e+06	1.49093
STM0098	5.95632e+06	1.11844	1.67937		STM0098	3.6967e+06	2.60334	3.90899		STM0098	8.11764e+06	1.50153
	Raw					Raw					Raw
	Density	Relative to WT	Corrected by loading			Density	Relative to WT	Corrected by loading			Density	Relative to WT
WT	8.41944e+06	1	1		WT	1.15581e+06	1	1		WT	5.3018e+06	1
phoP	8.37377e+06	0.994576	0.994687		phoP	3.9007e+06	3.37487	3.37524		phoP	5.30239e+06	1.00011
phoP	7.79669e+06	0.926035	0.909868		phoP	7.0865e+06	6.13121	6.02417		phoP	5.20924e+06	0.982542
phoP	5.45429e+06	0.647821	0.646331		phoP	5499654	4.75827	4.74733		phoP	5.2896e+06	0.9977
STM0557	7.31698e+06	0.869058	0.796524		STM0557	6.81252e+06	5.89416	5.40221		STM0557	4.85929e+06	0.916537
STM0557	7.32977e+06	0.870577	0.90666		STM0557	6.10228e+06	5.27966	5.49849		STM0557	5.52154e+06	1.04145
STM0557	7.6469e+06	0.908244	0.898535		STM0557	5.86337e+06	5.07296	5.01873		STM0557	5.24513e+06	0.989311
	Raw					Raw					Raw
	Density	Relative to WT	Corrected by loading			Density	Relative to WT	Corrected by loading			Density	Relative to WT
WT	2.16967e+06	1	1		WT	1.29295e+06	1	1		WT	4.778e+06	1
STM1896	3.64017e+06	1.67775	1.72549		STM1896	5.83353e+06	4.51181	4.6402		STM1896	4.91396e+06	1.02846
STM1896	2.60355e+06	1.19997	1.31607		STM1896	3.64771e+06	2.82124	3.09419		STM1896	5.24027e+06	1.09675
STM1896	2.0434e+06	0.9418	1.02183		STM1896	3.74412e+06	2.89581	3.14189		STM1896	5.18402e+06	1.08498
STM0839	7.19931e+06	3.31815	3.18044		STM0839	1.32098e+06	1.02168	0.979282		STM0839	4.5797e+06	0.958498
STM0839	5.87781e+06	2.70908	2.99946		STM0839	868786	0.671943	0.743968		STM0839	5.29015e+06	1.10719
STM0839	3.25841e+06	1.5018	1.7051		STM0839	702867	0.543617	0.617208		STM0839	5.42481e+06	1.13537
	Raw					Raw					Raw
	Density	Relative to WT	Corrected by loading			Density	Relative to WT	Corrected by loading			Density	Relative to WT
WT	4.02524e+06	1	1		WT	841832	1	1		WT	5.3018e+06	1
STM2173	7.3602e+06	1.82851	2.69699		STM2173	1.05633e+06	1.2548	1.85078		STM2173	7.81997e+06	1.47497
STM2173	7.20662e+06	1.79036	2.78985		STM2173	932842	1.10811	1.72673		STM2173	8.26162e+06	1.55827
STM2173	5.03321e+06	1.25041	1.92862		STM2173	1.59928e+06	1.89976	2.93017		STM2173	8.17741e+06	1.54238
pmrD	6.41238e+06	1.59304	2.4237		pmrD	7.29769e+06	8.66882	13.189		pmrD	8.06631e+06	1.52143
pmrD	6.30001e+06	1.56513	2.41472		pmrD	6.42874e+06	7.6366	11.782		pmrD	8.17977e+06	1.54283
pmrD	4.68219e+06	1.16321	1.7203		pmrD	5.46792e+06	6.49526	9.60603		pmrD	7.84098e+06	1.47893
	Raw					Raw					Raw
	Density	Relative to WT	Corrected by loading			Density	Relative to WT	Corrected by loading			Density	Relative to WT
WT	4.26187e+06	1	1		WT	794077	1	1		WT	5.3018e+06	1
STM2185	7.4619e+06	1.75085	1.95627		STM2185	6.71419e+06	8.45534	9.4474		STM2185	5.92385e+06	1.11733
STM2185	7.24135e+06	1.6991	1.92804		STM2185	6.72929e+06	8.47436	9.6162		STM2185	6.01617e+06	1.13474
STM2185	5.58037e+06	1.30937	1.41624		STM2185	5.02384e+06	6.32664	6.84301		STM2185	5.73453e+06	1.08162
pipA	8.22721e+06	1.93042	2.12555		pipA	1.61908e+06	2.03895	2.24505		pipA	5.83772e+06	1.10108
pipA	7.61243e+06	1.78617	1.94528		pipA	830510	1.04588	1.13905		pipA	5.77408e+06	1.08908
pipA	7.41288e+06	1.73935	1.8959		pipA	769683	0.96928	1.05652		pipA	5.77901e+06	1.09001
	Raw					Raw					Raw
	Density	Relative to WT	Corrected by loading			Density	Relative to WT	Corrected by loading			Density	Relative to WT
WT	3.3303e+06	1	1		WT	919996	1	1		WT	4.778e+06	1
sdiA	7.91436e+06	2.37647	2.89136		sdiA	1.28708e+06	1.399	1.70212		sdiA	5.81321e+06	1.21666
sdiA	7.56459e+06	2.27144	2.81183		sdiA	1.45731e+06	1.58404	1.96089		sdiA	5.9147e+06	1.2379
sdiA	7.30254e+06	2.19275	2.64483		sdiA	886415	0.963499	1.16214		sdiA	5.76307e+06	1.20617
hilC	6.91475e+06	2.07631	2.93319		hilC	552799	0.600871	0.848846		hilC	6.74983e+06	1.41269
hilC	6.34617e+06	1.90558	2.68901		hilC	513917	0.558608	0.788265		hilC	6.74235e+06	1.41112
hilC	6.63046e+06	1.99095	2.72724		hilC	900374	0.978672	1.34061		hilC	6.545e+06	1.36982
